# Supplementary material for: Xyloccensin E
Source: Acta Crystallogr Sect E Struct Rep Online. 2010 May 15;66(Pt 6):o1348–9. doi: 10.1107/S1600536810016582 (PMC2979606; doi:10.1107/S1600536810016582)
Supplement: Supplementary file 1 [file e-66-o1348-sup1.cif]

##############################################################################
###                                                                        ###
###        Electronic paper (Acta Crystallographica Section E)             ###
###                                                                        ###
##############################################################################
#                                                                            #
# This CIF contains the data in a paper accepted for publication in Acta     #
# Crystallographica Section E. It conforms to the requirements of Notes      #
# for Authors for Section E, and has been peer reviewed under the auspices   #
# of the IUCr Commission on Journals.                                        #
#                                                                            #
# Full details of the Crystallographic Information File format               #
# are given in the paper "The Crystallographic Information File (CIF):       #
# a New Standard Archive File for Crystallography" by S. R. Hall, F. H.      #
# Allen and I. D. Brown [Acta Cryst. (1991), A47, 655-685].                  #
#                                                                            #
# The current version of the core CIF dictionary is obtainable from          #
# ftp://ftp.iucr.org/pub/cif_core.dic. The current version number is 2.4.    #
#                                                                            #
# Software is freely available for graphical display of the structure(s) in  #
# this CIF.  For information consult the CIF home page http://www.iucr.org/  #
# cif/home.html                                                              #
#                                                                            #
# This file may be used for bona fide research purposes within the           #
# scientific community so long as proper attribution is given to the journal # 
# article from which it was obtained.                                        #
#                                                                            #
##############################################################################
                                             
data_global
_audit_creation_method     'WinGX routine CIF_UPDATE'
_audit_conform_dict_name     cif_core.dic
_audit_conform_dict_version     2.3
_journal_date_recd_electronic     2010-04-30
_journal_date_accepted     2010-05-06
_journal_name_full     'Acta Crystallographica, Section E'
_journal_year     2010
_journal_volume     66
_journal_issue      6
_journal_page_first     o1348
_journal_page_last     o1349
_journal_paper_category     QO
_journal_coeditor_code     CV2715
_publ_contact_author_name     'Khanitha Pudhom'
_publ_contact_author_address
;
Research Centre of Bioorganic Chemistry, Department of Chemistry,
Faculty of Science,
Chulalongkorn University, Bangkok, 10330, Thailand
;
_publ_contact_author_email     'nongnuj.j@chula.ac.th'
_publ_contact_author_fax     '66(2)2187598'
_publ_contact_author_phone     '66(2)2187596'
_publ_section_title
;
Xyloccensin E
;
loop_
    _publ_author_name
    _publ_author_footnote
    _publ_author_address
    'Sarigaputi, Chanin' .
;
Program in Biotechnology,
Faculty of Science,
Chulalongkorn University, Bangkok 10330, Thailand
;
    'Teerawatananond, Thapong' .
;
Research Centre of Bioorganic Chemistry, Department of Chemistry
Faculty of Science, Chulalongkorn University, Bangkok 10330, Thailand
;
    'Pengpreecha, Somchai' .
;
Research Centre of Bioorganic Chemistry, Department of Chemistry
Faculty of Science, Chulalongkorn University, Bangkok 10330, Thailand
;
    'Muangsin, Nongnuj' .
;
Research Centre of Bioorganic Chemistry, Department of Chemistry
Faculty of Science, Chulalongkorn University, Bangkok 10330, Thailand
;
    'Pudhom, Khanitha' .
;
Research Centre of Bioorganic Chemistry, Department of Chemistry
Faculty of Science, Chulalongkorn University, Bangkok 10330, Thailand
;
data_I
_audit_creation_method     'WinGX routine CIF_UPDATE'
_chemical_name_systematic
;
(1<i>R</i>,4a<i>R</i>,4b<i>R</i>,6<i>S</i>,7a<i>R</i>,
8<i>S</i>,9<i>S</i>,10<i>R</i>,11<i>S</i>,11a<i>R</i>,11b<i>S</i>,13a<i>R</i>,
16<i>R</i>)-methyl
8,9,16-triacetoxy-1-(3-furyl)decahydro-6,10,11a,13a-tetramethyl-3-oxo-
8<i>H</i>-6,11b-epoxy-4b,8:7a,10-dimethano-1<i>H</i>-
benzopyrano[5,6-<i>d</i>][1,3]benzodioxepine-11-acetate
;
_chemical_name_common     'Xyloccensin E or phragmalin triacetate'
_chemical_formula_moiety     'C35 H42 O14'
_chemical_formula_sum     'C35 H42 O14'
_chemical_formula_iupac     'C35 H42 O14'
_chemical_formula_weight     686.69
_chemical_melting_point     168
_symmetry_cell_setting     hexagonal
_symmetry_space_group_name_H-M     'P 61'
_symmetry_space_group_name_hall     'P 61'
loop_
    _symmetry_equiv_pos_as_xyz
    'x, y, z'
    'x-y, x, z+1/6'
    'y, -x+y, z+5/6'
    '-y, x-y, z+1/3'
    '-x+y, -x, z+2/3'
    '-x, -y, z+1/2'
_cell_length_a     17.7635(5)
_cell_length_b     17.7635(5)
_cell_length_c     19.6294(6)
_cell_angle_alpha     90
_cell_angle_beta     90
_cell_angle_gamma     120
_cell_volume     5364.1(3)
_cell_formula_units_Z     6
_cell_measurement_temperature     100(2)
_cell_special_details     ?
_exptl_crystal_description     prism
_exptl_crystal_colour     colourless
_exptl_crystal_size_max     0.40
_exptl_crystal_size_mid     0.40
_exptl_crystal_size_min     0.30
_exptl_crystal_density_diffrn     1.275
_exptl_crystal_density_method     'not measured'
_exptl_crystal_F_000     2184
_exptl_absorpt_coefficient_mu     0.099
_exptl_absorpt_correction_type     none
_diffrn_ambient_temperature     100
_diffrn_radiation_type     MoK\a
_diffrn_radiation_wavelength     0.71073
_diffrn_radiation_source     Mo
_diffrn_radiation_monochromator     graphite
_diffrn_measurement_device_type     'Bruker SMART APEXII CCD area-detector'
_diffrn_measurement_method     '\f and \w'
_diffrn_reflns_number     28307
_diffrn_reflns_av_R_equivalents     0.0396
_diffrn_reflns_theta_min     2.46
_diffrn_reflns_theta_max     27.53
_diffrn_reflns_theta_full     27.53
_diffrn_measured_fraction_theta_max     0.987
_diffrn_measured_fraction_theta_full     0.987
_diffrn_reflns_limit_h_min     -23
_diffrn_reflns_limit_h_max     22
_diffrn_reflns_limit_k_min     -22
_diffrn_reflns_limit_k_max     21
_diffrn_reflns_limit_l_min     -22
_diffrn_reflns_limit_l_max     24
_reflns_number_total     4183
_reflns_number_gt     3738
_reflns_threshold_expression     I>2\s(I)
_refine_ls_structure_factor_coef     Fsqd
_refine_ls_matrix_type     full
_refine_ls_R_factor_gt     0.046
_refine_ls_wR_factor_ref     0.1295
_refine_ls_goodness_of_fit_ref     1.103
_refine_ls_restrained_S_all     1.103
_refine_ls_number_reflns     4183
_refine_ls_number_parameters     445
_refine_ls_number_restraints     1
_refine_ls_hydrogen_treatment     constr
_refine_ls_weighting_scheme     calc
_refine_ls_weighting_details
         'calc w=1/[\s^2^(Fo^2^)+(0.0850P)^2^+0.9190P] where P=(Fo^2^+2Fc^2^)/3'
_refine_ls_shift/su_max     0.029
_refine_diff_density_max     0.769
_refine_diff_density_min     -0.267
_refine_ls_extinction_method     none
loop_
    _atom_type_symbol
    _atom_type_description
    _atom_type_scat_dispersion_real
    _atom_type_scat_dispersion_imag
    _atom_type_scat_source
    C C 0.0033 0.0016 'International Tables Vol C Tables 4.2.6.8 and 6.1.1.4'
    H H 0 0 'International Tables Vol C Tables 4.2.6.8 and 6.1.1.4'
    O O 0.0106 0.006 'International Tables Vol C Tables 4.2.6.8 and 6.1.1.4'
_computing_data_collection     'APEX2 (Bruker, 2008)'
_computing_cell_refinement     'SAINT (Bruker, 2008)'
_computing_data_reduction     'SAINT (Bruker, 2008)'
_computing_structure_solution     'SHELXS97 (Sheldrick, 2008)'
_computing_structure_refinement     'SHELXL97 (Sheldrick, 2008)'
_computing_molecular_graphics     'ORTEP-3 (Farrugia, 1997)'
_computing_publication_material     'publCIF (Westrip, 2010)'
loop_
    _atom_site_type_symbol
    _atom_site_label
    _atom_site_fract_x
    _atom_site_fract_y
    _atom_site_fract_z
    _atom_site_U_iso_or_equiv
    _atom_site_adp_type
    _atom_site_calc_flag
    _atom_site_refinement_flags
    _atom_site_occupancy
    _atom_site_disorder_assembly
    _atom_site_disorder_group
    C C1' 1.16441(19) 0.58265(19) 0.76883(15) 0.0217(6) Uani d . 1 . .
    C C1 1.06376(17) 0.61547(17) 0.81972(14) 0.0175(5) Uani d . 1 . .
    C C2' 1.2166(2) 0.5971(2) 0.70457(17) 0.0296(7) Uani d . 1 . .
    H H2'1 1.1781 0.576 0.6661 0.044 Uiso calc R 1 . .
    H H2'2 1.2482 0.5665 0.7077 0.044 Uiso calc R 1 . .
    H H2'3 1.2567 0.6581 0.699 0.044 Uiso calc R 1 . .
    C C2 0.98030(17) 0.52150(17) 0.82913(13) 0.0170(5) Uani d . 1 . .
    C C3 0.91974(17) 0.54361(17) 0.87095(14) 0.0170(5) Uani d . 1 . .
    H H3 0.8741 0.5414 0.8416 0.02 Uiso calc R 1 . .
    C C4 0.98104(17) 0.63768(18) 0.89457(15) 0.0189(5) Uani d . 1 . .
    C C5 1.05140(17) 0.63106(18) 0.93977(14) 0.0182(5) Uani d . 1 . .
    H H5 1.0243 0.5723 0.959 0.022 Uiso calc R 1 . .
    C C6 1.08925(19) 0.69610(19) 0.99894(15) 0.0237(6) Uani d . 1 . .
    H H6A 1.1462 0.7048 1.0104 0.028 Uiso calc R 1 . .
    H H6B 1.0967 0.7515 0.9842 0.028 Uiso calc R 1 . .
    C C7 1.0333(2) 0.6669(2) 1.06132(17) 0.0307(7) Uani d . 1 . .
    C C8 1.09628(18) 0.48402(18) 0.85465(14) 0.0186(5) Uani d . 1 . .
    C C9 1.15837(17) 0.57860(18) 0.88338(14) 0.0186(5) Uani d . 1 . .
    C C10 1.11894(17) 0.63904(17) 0.88473(14) 0.0169(5) Uani d . 1 . .
    C C11 1.20720(18) 0.57911(19) 0.94751(15) 0.0212(6) Uani d . 1 . .
    H H11A 1.2226 0.6312 0.9737 0.025 Uiso calc R 1 . .
    H H11B 1.2605 0.5804 0.9347 0.025 Uiso calc R 1 . .
    C C12 1.15201(19) 0.49887(19) 0.99166(15) 0.0220(6) Uani d . 1 . .
    H H12A 1.0969 0.4954 1.0017 0.026 Uiso calc R 1 . .
    H H12B 1.1817 0.5046 1.0345 0.026 Uiso calc R 1 . .
    C C13 1.13502(19) 0.41414(19) 0.95545(15) 0.0211(6) Uani d . 1 . .
    C C14 1.13326(18) 0.42580(19) 0.87763(15) 0.0201(5) Uani d . 1 . .
    H H14 1.1948 0.4589 0.8648 0.024 Uiso calc R 1 . .
    C C15 1.0988(2) 0.3398(2) 0.83957(15) 0.0247(6) Uani d . 1 . .
    H H15A 1.0761 0.3454 0.7961 0.03 Uiso calc R 1 . .
    H H15B 1.1477 0.3314 0.83 0.03 Uiso calc R 1 . .
    C C16 1.0297(2) 0.2590(2) 0.87376(17) 0.0309(7) Uani d . 1 . .
    C C17 1.0464(2) 0.33966(19) 0.98038(16) 0.0240(6) Uani d . 1 . .
    H H17 1.0036 0.3588 0.9758 0.029 Uiso calc R 1 . .
    C C18 1.2087(2) 0.3951(2) 0.97206(16) 0.0268(6) Uani d . 1 . .
    H H18A 1.1967 0.3416 0.9508 0.04 Uiso calc R 1 . .
    H H18B 1.2124 0.3903 1.0205 0.04 Uiso calc R 1 . .
    H H18C 1.2628 0.4416 0.9552 0.04 Uiso calc R 1 . .
    C C19 1.19506(18) 0.73425(18) 0.88085(16) 0.0230(6) Uani d . 1 . .
    H H19A 1.2293 0.7481 0.9216 0.035 Uiso calc R 1 . .
    H H19B 1.1722 0.7728 0.8764 0.035 Uiso calc R 1 . .
    H H19C 1.2308 0.7407 0.8421 0.035 Uiso calc R 1 . .
    C C20 1.0459(2) 0.3137(2) 1.05295(18) 0.0308(7) Uani d . 1 . .
    C C21 1.0287(3) 0.3468(3) 1.10853(19) 0.0436(9) Uani d . 1 . .
    H H21 1.0145 0.3906 1.1076 0.052 Uiso calc R 1 . .
    C C22 1.0637(3) 0.2486(3) 1.0784(2) 0.0523(11) Uani d . 1 . .
    H H22 1.0777 0.2132 1.0528 0.063 Uiso calc R 1 . .
    C C23 1.0561(3) 0.2487(4) 1.1461(3) 0.0651(15) Uani d . 1 . .
    H H23 1.0645 0.2124 1.1754 0.078 Uiso calc R 1 . .
    C C24 0.79901(18) 0.46072(18) 0.94503(15) 0.0212(5) Uani d . 1 . .
    C C25 0.7784(2) 0.4132(2) 1.01126(17) 0.0280(6) Uani d . 1 . .
    H H25A 0.828 0.4098 1.0265 0.042 Uiso calc PR 0.5 . .
    H H25B 0.73 0.3555 1.0053 0.042 Uiso calc PR 0.5 . .
    H H25C 0.764 0.4436 1.0445 0.042 Uiso calc PR 0.5 . .
    H H25D 0.72 0.3961 1.0244 0.042 Uiso calc PR 0.5 . .
    H H25E 0.8181 0.4504 1.0456 0.042 Uiso calc PR 0.5 . .
    H H25F 0.784 0.3624 1.0064 0.042 Uiso calc PR 0.5 . .
    C C28 0.9336(2) 0.6798(2) 0.92673(17) 0.0257(6) Uani d . 1 . .
    H H28A 0.975 0.7379 0.9405 0.039 Uiso calc R 1 . .
    H H28B 0.9018 0.6467 0.9658 0.039 Uiso calc R 1 . .
    H H28C 0.8941 0.6814 0.8942 0.039 Uiso calc R 1 . .
    C C29 1.02450(19) 0.67419(18) 0.82469(15) 0.0205(5) Uani d . 1 . .
    H H29A 0.9828 0.6636 0.7888 0.025 Uiso calc R 1 . .
    H H29B 1.0681 0.7354 0.8265 0.025 Uiso calc R 1 . .
    C C30 1.00034(17) 0.45462(17) 0.86481(14) 0.0171(5) Uani d . 1 . .
    H H30 0.9871 0.4515 0.9136 0.021 Uiso calc R 1 . .
    C C31 0.87864(19) 0.30753(19) 0.86851(19) 0.0278(7) Uani d . 1 . .
    C C32 0.8275(2) 0.2305(2) 0.8248(2) 0.0422(9) Uani d . 1 . .
    H H32A 0.7737 0.1915 0.8469 0.063 Uiso calc R 1 . .
    H H32B 0.86 0.2014 0.8171 0.063 Uiso calc R 1 . .
    H H32C 0.8158 0.2487 0.7819 0.063 Uiso calc R 1 . .
    C C33 0.86812(19) 0.43362(19) 0.74661(16) 0.0224(6) Uani d . 1 . .
    C C34 0.8570(2) 0.4182(2) 0.67120(18) 0.0360(8) Uani d . 1 . .
    H H34A 0.8444 0.3601 0.6613 0.054 Uiso calc R 1 . .
    H H34B 0.9096 0.459 0.6484 0.054 Uiso calc R 1 . .
    H H34C 0.8099 0.4256 0.6556 0.054 Uiso calc R 1 . .
    C C35 1.0148(3) 0.7155(4) 1.1691(2) 0.0732(18) Uani d . 1 . .
    H H35A 1.0391 0.7675 1.196 0.11 Uiso calc PR 0.5 . .
    H H35B 1.0208 0.6716 1.1929 0.11 Uiso calc PR 0.5 . .
    H H35C 0.9543 0.6952 1.161 0.11 Uiso calc PR 0.5 . .
    H H35D 0.9704 0.6554 1.1706 0.11 Uiso calc PR 0.5 . .
    H H35E 0.9887 0.7513 1.1737 0.11 Uiso calc PR 0.5 . .
    H H35F 1.0552 0.7277 1.2057 0.11 Uiso calc PR 0.5 . .
    O O1 1.21889(12) 0.61294(13) 0.82626(11) 0.0214(4) Uani d . 1 . .
    O O2 1.10977(13) 0.49352(13) 0.78162(10) 0.0208(4) Uani d . 1 . .
    O O3 1.11411(13) 0.62397(13) 0.76107(10) 0.0207(4) Uani d . 1 . .
    O O4 0.88190(12) 0.48674(13) 0.92764(10) 0.0184(4) Uani d . 1 . .
    O O6 0.95079(12) 0.49548(12) 0.75992(10) 0.0198(4) Uani d . 1 . .
    O O7 0.94979(13) 0.36999(12) 0.83415(11) 0.0215(4) Uani d . 1 . .
    O O8 1.01541(16) 0.25960(14) 0.94147(12) 0.0308(5) Uani d . 1 . .
    O O9 0.9896(2) 0.19177(17) 0.84406(16) 0.0500(7) Uani d . 1 . .
    O O10 1.0349(2) 0.3077(2) 1.16646(14) 0.0602(10) Uani d . 1 . .
    O O11 0.75158(15) 0.47641(17) 0.91176(13) 0.0351(6) Uani d . 1 . .
    O O13 0.86291(15) 0.31476(14) 0.92703(13) 0.0318(5) Uani d . 1 . .
    O O14 0.81228(14) 0.39672(14) 0.78855(12) 0.0266(5) Uani d . 1 . .
    O O15 0.97453(19) 0.59611(19) 1.07362(14) 0.0504(8) Uani d . 1 . .
    O O16 1.05994(17) 0.7337(2) 1.10510(14) 0.0500(8) Uani d . 1 . .
loop_
    _atom_site_aniso_label
    _atom_site_aniso_U_11
    _atom_site_aniso_U_22
    _atom_site_aniso_U_33
    _atom_site_aniso_U_12
    _atom_site_aniso_U_13
    _atom_site_aniso_U_23
    C1' 0.0198(13) 0.0228(14) 0.0195(13) 0.0085(11) 0.0022(11) 0.0031(11)
    C1 0.0163(12) 0.0178(12) 0.0169(12) 0.0073(10) 0.0012(10) 0.0031(10)
    C2' 0.0278(16) 0.0324(16) 0.0252(16) 0.0126(13) 0.0102(13) 0.0070(13)
    C2 0.0157(12) 0.0181(12) 0.0145(12) 0.0065(10) -0.0021(9) -0.0002(10)
    C3 0.0150(12) 0.0178(12) 0.0176(12) 0.0077(10) 0.0001(10) 0.0019(10)
    C4 0.0143(12) 0.0179(13) 0.0226(13) 0.0066(10) -0.0018(10) -0.0003(10)
    C5 0.0157(12) 0.0185(12) 0.0193(13) 0.0076(10) -0.0009(10) 0.0009(10)
    C6 0.0184(13) 0.0243(14) 0.0244(14) 0.0077(11) -0.0026(11) -0.0056(12)
    C7 0.0228(15) 0.0396(18) 0.0222(14) 0.0099(14) -0.0055(12) -0.0079(13)
    C8 0.0164(12) 0.0224(13) 0.0180(13) 0.0104(11) 0.0009(10) 0.0022(10)
    C9 0.0124(11) 0.0213(13) 0.0205(13) 0.0072(10) 0.0016(10) 0.0028(10)
    C10 0.0141(12) 0.0165(12) 0.0182(12) 0.0063(10) 0.0000(9) 0.0013(10)
    C11 0.0182(13) 0.0255(14) 0.0193(13) 0.0104(11) -0.0019(10) 0.0008(11)
    C12 0.0206(13) 0.0269(14) 0.0194(13) 0.0124(11) -0.0004(11) 0.0013(11)
    C13 0.0216(13) 0.0268(14) 0.0184(13) 0.0146(12) 0.0034(11) 0.0047(11)
    C14 0.0186(13) 0.0263(14) 0.0194(13) 0.0142(11) 0.0015(10) 0.0018(11)
    C15 0.0297(15) 0.0292(15) 0.0214(14) 0.0194(13) 0.0013(12) 0.0000(11)
    C16 0.0389(18) 0.0290(16) 0.0287(16) 0.0200(15) 0.0031(14) 0.0008(13)
    C17 0.0251(14) 0.0246(14) 0.0230(14) 0.0129(12) 0.0006(11) 0.0011(11)
    C18 0.0266(15) 0.0343(16) 0.0263(15) 0.0204(13) -0.0008(12) 0.0039(13)
    C19 0.0151(12) 0.0179(13) 0.0261(14) 0.0008(11) 0.0010(11) 0.0021(11)
    C20 0.0243(15) 0.0332(17) 0.0287(16) 0.0096(13) 0.0038(12) 0.0080(13)
    C21 0.0390(19) 0.040(2) 0.0275(18) 0.0015(16) 0.0070(15) 0.0009(15)
    C22 0.064(3) 0.062(3) 0.042(2) 0.040(2) 0.010(2) 0.024(2)
    C23 0.056(3) 0.085(4) 0.039(2) 0.024(3) 0.002(2) 0.030(2)
    C24 0.0182(13) 0.0213(13) 0.0242(14) 0.0099(11) 0.0025(11) 0.0020(11)
    C25 0.0231(14) 0.0292(16) 0.0284(15) 0.0106(13) 0.0066(12) 0.0080(12)
    C28 0.0241(14) 0.0270(15) 0.0302(16) 0.0159(12) -0.0019(12) -0.0015(12)
    C29 0.0213(13) 0.0187(13) 0.0214(13) 0.0100(11) 0.0000(11) 0.0030(11)
    C30 0.0143(12) 0.0154(12) 0.0205(13) 0.0066(10) -0.0010(10) 0.0005(10)
    C31 0.0194(14) 0.0179(14) 0.0444(19) 0.0079(11) 0.0013(13) 0.0037(13)
    C32 0.0288(17) 0.0205(15) 0.066(3) 0.0035(13) 0.0037(17) -0.0040(16)
    C33 0.0208(13) 0.0195(13) 0.0264(14) 0.0097(12) -0.0066(12) -0.0034(11)
    C34 0.0328(18) 0.0370(18) 0.0273(17) 0.0091(15) -0.0090(14) -0.0083(13)
    C35 0.039(2) 0.111(4) 0.036(2) 0.012(3) 0.0052(18) -0.035(3)
    O1 0.0151(9) 0.0247(10) 0.0207(10) 0.0072(8) 0.0027(8) 0.0026(8)
    O2 0.0215(10) 0.0227(10) 0.0163(9) 0.0095(8) 0.0026(7) 0.0038(8)
    O3 0.0208(9) 0.0225(10) 0.0171(9) 0.0094(8) 0.0036(7) 0.0035(8)
    O4 0.0142(9) 0.0197(9) 0.0200(10) 0.0075(7) 0.0012(7) 0.0045(7)
    O6 0.0195(9) 0.0199(9) 0.0175(9) 0.0080(8) -0.0043(7) -0.0023(7)
    O7 0.0188(9) 0.0160(9) 0.0276(10) 0.0072(8) -0.0006(8) -0.0003(8)
    O8 0.0372(12) 0.0228(10) 0.0284(11) 0.0119(10) 0.0035(10) 0.0018(9)
    O9 0.0683(19) 0.0263(13) 0.0443(15) 0.0154(13) 0.0063(14) -0.0075(11)
    O10 0.0501(17) 0.068(2) 0.0228(14) 0.0001(16) 0.0038(12) 0.0066(14)
    O11 0.0226(11) 0.0506(14) 0.0375(13) 0.0225(11) 0.0073(10) 0.0155(11)
    O13 0.0267(11) 0.0232(11) 0.0425(14) 0.0103(9) 0.0095(10) 0.0090(10)
    O14 0.0207(10) 0.0248(10) 0.0294(11) 0.0078(9) -0.0025(9) -0.0004(9)
    O15 0.0473(16) 0.0454(16) 0.0280(13) 0.0003(13) 0.0066(12) 0.0006(11)
    O16 0.0336(13) 0.0577(17) 0.0362(15) 0.0059(12) 0.0084(11) -0.0241(13)
_geom_special_details
;
All esds (except the esd in the dihedral angle between two l.s. planes) are
estimated using the full covariance matrix. The cell esds are taken into
account individually in the estimation of esds in distances, angles and
torsion angles; correlations between esds in cell parameters are only used
when they are defined by crystal symmetry. An approximate (isotropic)
treatment of cell esds is used for estimating esds involving l.s. planes.
;
loop_
    _geom_bond_atom_site_label_1
    _geom_bond_atom_site_label_2
    _geom_bond_site_symmetry_2
    _geom_bond_distance
    _geom_bond_publ_flag
    C1' O2 . 1.405(3) ?
    C1' O1 . 1.406(4) ?
    C1' O3 . 1.420(4) ?
    C1' C2' . 1.509(4) ?
    C1 O3 . 1.419(3) ?
    C1 C29 . 1.520(4) ?
    C1 C10 . 1.534(4) ?
    C1 C2 . 1.595(4) ?
    C2' H2'1 . 0.96 ?
    C2' H2'2 . 0.96 ?
    C2' H2'3 . 0.96 ?
    C2 O6 . 1.446(3) ?
    C2 C3 . 1.552(4) ?
    C2 C30 . 1.566(4) ?
    C3 O4 . 1.425(3) ?
    C3 C4 . 1.541(4) ?
    C3 H3 . 0.98 ?
    C4 C28 . 1.515(4) ?
    C4 C29 . 1.548(4) ?
    C4 C5 . 1.584(4) ?
    C5 C6 . 1.536(4) ?
    C5 C10 . 1.567(4) ?
    C5 H5 . 0.98 ?
    C6 C7 . 1.497(4) ?
    C6 H6A . 0.97 ?
    C6 H6B . 0.97 ?
    C7 O15 . 1.190(4) ?
    C7 O16 . 1.345(4) ?
    C8 O2 . 1.449(3) ?
    C8 C30 . 1.525(4) ?
    C8 C14 . 1.544(4) ?
    C8 C9 . 1.582(4) ?
    C9 O1 . 1.459(3) ?
    C9 C11 . 1.526(4) ?
    C9 C10 . 1.548(4) ?
    C10 C19 . 1.552(4) ?
    C11 C12 . 1.532(4) ?
    C11 H11A . 0.97 ?
    C11 H11B . 0.97 ?
    C12 C13 . 1.551(4) ?
    C12 H12A . 0.97 ?
    C12 H12B . 0.97 ?
    C13 C18 . 1.541(4) ?
    C13 C14 . 1.544(4) ?
    C13 C17 . 1.544(4) ?
    C14 C15 . 1.527(4) ?
    C14 H14 . 0.98 ?
    C15 C16 . 1.502(5) ?
    C15 H15A . 0.97 ?
    C15 H15B . 0.97 ?
    C16 O9 . 1.193(4) ?
    C16 O8 . 1.354(4) ?
    C17 O8 . 1.458(4) ?
    C17 C20 . 1.496(4) ?
    C17 H17 . 0.98 ?
    C18 H18A . 0.96 ?
    C18 H18B . 0.96 ?
    C18 H18C . 0.96 ?
    C19 H19A . 0.96 ?
    C19 H19B . 0.96 ?
    C19 H19C . 0.96 ?
    C20 C21 . 1.346(6) ?
    C20 C22 . 1.431(5) ?
    C21 O10 . 1.365(5) ?
    C21 H21 . 0.93 ?
    C22 C23 . 1.336(7) ?
    C22 H22 . 0.93 ?
    C23 O10 . 1.342(8) ?
    C23 H23 . 0.93 ?
    C24 O11 . 1.204(4) ?
    C24 O4 . 1.348(3) ?
    C24 C25 . 1.493(4) ?
    C25 H25A . 0.96 ?
    C25 H25B . 0.96 ?
    C25 H25C . 0.96 ?
    C25 H25D . 0.96 ?
    C25 H25E . 0.96 ?
    C25 H25F . 0.96 ?
    C28 H28A . 0.96 ?
    C28 H28B . 0.96 ?
    C28 H28C . 0.96 ?
    C29 H29A . 0.97 ?
    C29 H29B . 0.97 ?
    C30 O7 . 1.442(3) ?
    C30 H30 . 0.98 ?
    C31 O13 . 1.204(4) ?
    C31 O7 . 1.372(4) ?
    C31 C32 . 1.481(5) ?
    C32 H32A . 0.96 ?
    C32 H32B . 0.96 ?
    C32 H32C . 0.96 ?
    C33 O14 . 1.201(4) ?
    C33 O6 . 1.348(3) ?
    C33 C34 . 1.500(5) ?
    C34 H34A . 0.96 ?
    C34 H34B . 0.96 ?
    C34 H34C . 0.96 ?
    C35 O16 . 1.437(5) ?
    C35 H35A . 0.96 ?
    C35 H35B . 0.96 ?
    C35 H35C . 0.96 ?
    C35 H35D . 0.96 ?
    C35 H35E . 0.96 ?
    C35 H35F . 0.96 ?
loop_
    _geom_angle_atom_site_label_1
    _geom_angle_atom_site_label_2
    _geom_angle_atom_site_label_3
    _geom_angle_site_symmetry_1
    _geom_angle_site_symmetry_3
    _geom_angle
    _geom_angle_publ_flag
    O2 C1' O1 . . 104.1(2) ?
    O2 C1' O3 . . 110.0(2) ?
    O1 C1' O3 . . 112.3(2) ?
    O2 C1' C2' . . 111.2(2) ?
    O1 C1' C2' . . 111.0(2) ?
    O3 C1' C2' . . 108.3(2) ?
    O3 C1 C29 . . 117.4(2) ?
    O3 C1 C10 . . 111.3(2) ?
    C29 C1 C10 . . 102.1(2) ?
    O3 C1 C2 . . 114.3(2) ?
    C29 C1 C2 . . 101.9(2) ?
    C10 C1 C2 . . 108.8(2) ?
    C1' C2' H2'1 . . 109.5 ?
    C1' C2' H2'2 . . 109.5 ?
    H2'1 C2' H2'2 . . 109.5 ?
    C1' C2' H2'3 . . 109.5 ?
    H2'1 C2' H2'3 . . 109.5 ?
    H2'2 C2' H2'3 . . 109.5 ?
    O6 C2 C3 . . 113.0(2) ?
    O6 C2 C30 . . 111.2(2) ?
    C3 C2 C30 . . 113.9(2) ?
    O6 C2 C1 . . 103.0(2) ?
    C3 C2 C1 . . 101.3(2) ?
    C30 C2 C1 . . 113.6(2) ?
    O4 C3 C4 . . 111.2(2) ?
    O4 C3 C2 . . 112.0(2) ?
    C4 C3 C2 . . 103.3(2) ?
    O4 C3 H3 . . 110.1 ?
    C4 C3 H3 . . 110.1 ?
    C2 C3 H3 . . 110.1 ?
    C28 C4 C3 . . 113.3(2) ?
    C28 C4 C29 . . 116.5(2) ?
    C3 C4 C29 . . 97.0(2) ?
    C28 C4 C5 . . 117.2(2) ?
    C3 C4 C5 . . 104.1(2) ?
    C29 C4 C5 . . 106.3(2) ?
    C6 C5 C10 . . 115.2(2) ?
    C6 C5 C4 . . 115.6(2) ?
    C10 C5 C4 . . 101.8(2) ?
    C6 C5 H5 . . 107.9 ?
    C10 C5 H5 . . 107.9 ?
    C4 C5 H5 . . 107.9 ?
    C7 C6 C5 . . 113.1(2) ?
    C7 C6 H6A . . 109 ?
    C5 C6 H6A . . 109 ?
    C7 C6 H6B . . 109 ?
    C5 C6 H6B . . 109 ?
    H6A C6 H6B . . 107.8 ?
    O15 C7 O16 . . 122.6(3) ?
    O15 C7 C6 . . 127.7(3) ?
    O16 C7 C6 . . 109.7(3) ?
    O2 C8 C30 . . 105.1(2) ?
    O2 C8 C14 . . 105.4(2) ?
    C30 C8 C14 . . 120.6(2) ?
    O2 C8 C9 . . 104.0(2) ?
    C30 C8 C9 . . 112.5(2) ?
    C14 C8 C9 . . 107.6(2) ?
    O1 C9 C11 . . 109.5(2) ?
    O1 C9 C10 . . 102.6(2) ?
    C11 C9 C10 . . 115.8(2) ?
    O1 C9 C8 . . 98.4(2) ?
    C11 C9 C8 . . 113.1(2) ?
    C10 C9 C8 . . 115.2(2) ?
    C1 C10 C9 . . 104.2(2) ?
    C1 C10 C19 . . 110.3(2) ?
    C9 C10 C19 . . 107.8(2) ?
    C1 C10 C5 . . 101.1(2) ?
    C9 C10 C5 . . 122.7(2) ?
    C19 C10 C5 . . 110.0(2) ?
    C9 C11 C12 . . 111.3(2) ?
    C9 C11 H11A . . 109.4 ?
    C12 C11 H11A . . 109.4 ?
    C9 C11 H11B . . 109.4 ?
    C12 C11 H11B . . 109.4 ?
    H11A C11 H11B . . 108 ?
    C11 C12 C13 . . 111.5(2) ?
    C11 C12 H12A . . 109.3 ?
    C13 C12 H12A . . 109.3 ?
    C11 C12 H12B . . 109.3 ?
    C13 C12 H12B . . 109.3 ?
    H12A C12 H12B . . 108 ?
    C18 C13 C14 . . 108.4(2) ?
    C18 C13 C17 . . 111.0(2) ?
    C14 C13 C17 . . 110.4(2) ?
    C18 C13 C12 . . 109.9(2) ?
    C14 C13 C12 . . 109.3(2) ?
    C17 C13 C12 . . 107.9(2) ?
    C15 C14 C13 . . 112.0(2) ?
    C15 C14 C8 . . 115.8(2) ?
    C13 C14 C8 . . 115.0(2) ?
    C15 C14 H14 . . 104.1 ?
    C13 C14 H14 . . 104.1 ?
    C8 C14 H14 . . 104.1 ?
    C16 C15 C14 . . 117.7(3) ?
    C16 C15 H15A . . 107.9 ?
    C14 C15 H15A . . 107.9 ?
    C16 C15 H15B . . 107.9 ?
    C14 C15 H15B . . 107.9 ?
    H15A C15 H15B . . 107.2 ?
    O9 C16 O8 . . 117.8(3) ?
    O9 C16 C15 . . 122.1(3) ?
    O8 C16 C15 . . 119.9(3) ?
    O8 C17 C20 . . 104.9(2) ?
    O8 C17 C13 . . 113.3(2) ?
    C20 C17 C13 . . 114.4(3) ?
    O8 C17 H17 . . 108 ?
    C20 C17 H17 . . 108 ?
    C13 C17 H17 . . 108 ?
    C13 C18 H18A . . 109.5 ?
    C13 C18 H18B . . 109.5 ?
    H18A C18 H18B . . 109.5 ?
    C13 C18 H18C . . 109.5 ?
    H18A C18 H18C . . 109.5 ?
    H18B C18 H18C . . 109.5 ?
    C10 C19 H19A . . 109.5 ?
    C10 C19 H19B . . 109.5 ?
    H19A C19 H19B . . 109.5 ?
    C10 C19 H19C . . 109.5 ?
    H19A C19 H19C . . 109.5 ?
    H19B C19 H19C . . 109.5 ?
    C21 C20 C22 . . 105.1(4) ?
    C21 C20 C17 . . 127.2(3) ?
    C22 C20 C17 . . 127.7(3) ?
    C20 C21 O10 . . 111.1(4) ?
    C20 C21 H21 . . 124.5 ?
    O10 C21 H21 . . 124.5 ?
    C23 C22 C20 . . 106.5(5) ?
    C23 C22 H22 . . 126.8 ?
    C20 C22 H22 . . 126.8 ?
    C22 C23 O10 . . 111.4(4) ?
    C22 C23 H23 . . 124.3 ?
    O10 C23 H23 . . 124.3 ?
    O11 C24 O4 . . 123.7(3) ?
    O11 C24 C25 . . 127.0(3) ?
    O4 C24 C25 . . 109.3(2) ?
    C24 C25 H25A . . 109.5 ?
    C24 C25 H25B . . 109.5 ?
    H25A C25 H25B . . 109.5 ?
    C24 C25 H25C . . 109.5 ?
    H25A C25 H25C . . 109.5 ?
    H25B C25 H25C . . 109.5 ?
    C24 C25 H25D . . 109.5 ?
    H25A C25 H25D . . 141.1 ?
    H25B C25 H25D . . 56.3 ?
    H25C C25 H25D . . 56.3 ?
    C24 C25 H25E . . 109.5 ?
    H25A C25 H25E . . 56.3 ?
    H25B C25 H25E . . 141.1 ?
    H25C C25 H25E . . 56.3 ?
    H25D C25 H25E . . 109.5 ?
    C24 C25 H25F . . 109.5 ?
    H25A C25 H25F . . 56.3 ?
    H25B C25 H25F . . 56.3 ?
    H25C C25 H25F . . 141.1 ?
    H25D C25 H25F . . 109.5 ?
    H25E C25 H25F . . 109.5 ?
    C4 C28 H28A . . 109.5 ?
    C4 C28 H28B . . 109.5 ?
    H28A C28 H28B . . 109.5 ?
    C4 C28 H28C . . 109.5 ?
    H28A C28 H28C . . 109.5 ?
    H28B C28 H28C . . 109.5 ?
    C1 C29 C4 . . 94.2(2) ?
    C1 C29 H29A . . 112.9 ?
    C4 C29 H29A . . 112.9 ?
    C1 C29 H29B . . 112.9 ?
    C4 C29 H29B . . 112.9 ?
    H29A C29 H29B . . 110.3 ?
    O7 C30 C8 . . 108.0(2) ?
    O7 C30 C2 . . 110.2(2) ?
    C8 C30 C2 . . 108.7(2) ?
    O7 C30 H30 . . 110 ?
    C8 C30 H30 . . 110 ?
    C2 C30 H30 . . 110 ?
    O13 C31 O7 . . 123.5(3) ?
    O13 C31 C32 . . 125.7(3) ?
    O7 C31 C32 . . 110.7(3) ?
    C31 C32 H32A . . 109.5 ?
    C31 C32 H32B . . 109.5 ?
    H32A C32 H32B . . 109.5 ?
    C31 C32 H32C . . 109.5 ?
    H32A C32 H32C . . 109.5 ?
    H32B C32 H32C . . 109.5 ?
    O14 C33 O6 . . 125.3(3) ?
    O14 C33 C34 . . 125.4(3) ?
    O6 C33 C34 . . 109.3(3) ?
    C33 C34 H34A . . 109.5 ?
    C33 C34 H34B . . 109.5 ?
    H34A C34 H34B . . 109.5 ?
    C33 C34 H34C . . 109.5 ?
    H34A C34 H34C . . 109.5 ?
    H34B C34 H34C . . 109.5 ?
    O16 C35 H35A . . 109.5 ?
    O16 C35 H35B . . 109.5 ?
    H35A C35 H35B . . 109.5 ?
    O16 C35 H35C . . 109.5 ?
    H35A C35 H35C . . 109.5 ?
    H35B C35 H35C . . 109.5 ?
    O16 C35 H35D . . 109.5 ?
    H35A C35 H35D . . 141.1 ?
    H35B C35 H35D . . 56.3 ?
    H35C C35 H35D . . 56.3 ?
    O16 C35 H35E . . 109.5 ?
    H35A C35 H35E . . 56.3 ?
    H35B C35 H35E . . 141.1 ?
    H35C C35 H35E . . 56.3 ?
    H35D C35 H35E . . 109.5 ?
    O16 C35 H35F . . 109.5 ?
    H35A C35 H35F . . 56.3 ?
    H35B C35 H35F . . 56.3 ?
    H35C C35 H35F . . 141.1 ?
    H35D C35 H35F . . 109.5 ?
    H35E C35 H35F . . 109.5 ?
    C1' O1 C9 . . 103.5(2) ?
    C1' O2 C8 . . 106.8(2) ?
    C1' O3 C1 . . 112.6(2) ?
    C24 O4 C3 . . 119.2(2) ?
    C33 O6 C2 . . 121.0(2) ?
    C31 O7 C30 . . 118.7(2) ?
    C16 O8 C17 . . 122.7(3) ?
    C23 O10 C21 . . 106.0(3) ?
    C7 O16 C35 . . 116.7(3) ?
loop_
    _geom_torsion_atom_site_label_1
    _geom_torsion_atom_site_label_2
    _geom_torsion_atom_site_label_3
    _geom_torsion_atom_site_label_4
    _geom_torsion_site_symmetry_1
    _geom_torsion_site_symmetry_2
    _geom_torsion_site_symmetry_3
    _geom_torsion_site_symmetry_4
    _geom_torsion
    _geom_torsion_publ_flag
    O3 C1 C2 O6 . . . . -36.7(3) ?
    C29 C1 C2 O6 . . . . 91.0(2) ?
    C10 C1 C2 O6 . . . . -161.8(2) ?
    O3 C1 C2 C3 . . . . -153.8(2) ?
    C29 C1 C2 C3 . . . . -26.1(2) ?
    C10 C1 C2 C3 . . . . 81.1(2) ?
    O3 C1 C2 C30 . . . . 83.7(3) ?
    C29 C1 C2 C30 . . . . -148.7(2) ?
    C10 C1 C2 C30 . . . . -41.4(3) ?
    O6 C2 C3 O4 . . . . 117.4(2) ?
    C30 C2 C3 O4 . . . . -10.7(3) ?
    C1 C2 C3 O4 . . . . -133.1(2) ?
    O6 C2 C3 C4 . . . . -122.9(2) ?
    C30 C2 C3 C4 . . . . 109.0(2) ?
    C1 C2 C3 C4 . . . . -13.4(2) ?
    O4 C3 C4 C28 . . . . -69.5(3) ?
    C2 C3 C4 C28 . . . . 170.2(2) ?
    O4 C3 C4 C29 . . . . 167.7(2) ?
    C2 C3 C4 C29 . . . . 47.4(2) ?
    O4 C3 C4 C5 . . . . 58.9(3) ?
    C2 C3 C4 C5 . . . . -61.4(2) ?
    C28 C4 C5 C6 . . . . -22.4(4) ?
    C3 C4 C5 C6 . . . . -148.3(2) ?
    C29 C4 C5 C6 . . . . 109.9(3) ?
    C28 C4 C5 C10 . . . . -148.0(2) ?
    C3 C4 C5 C10 . . . . 86.1(2) ?
    C29 C4 C5 C10 . . . . -15.7(3) ?
    C10 C5 C6 C7 . . . . -158.4(3) ?
    C4 C5 C6 C7 . . . . 83.2(3) ?
    C5 C6 C7 O15 . . . . 14.5(5) ?
    C5 C6 C7 O16 . . . . -166.8(3) ?
    O2 C8 C9 O1 . . . . -22.2(2) ?
    C30 C8 C9 O1 . . . . -135.4(2) ?
    C14 C8 C9 O1 . . . . 89.3(2) ?
    O2 C8 C9 C11 . . . . -137.7(2) ?
    C30 C8 C9 C11 . . . . 109.1(3) ?
    C14 C8 C9 C11 . . . . -26.2(3) ?
    O2 C8 C9 C10 . . . . 86.0(3) ?
    C30 C8 C9 C10 . . . . -27.2(3) ?
    C14 C8 C9 C10 . . . . -162.5(2) ?
    O3 C1 C10 C9 . . . . -55.7(3) ?
    C29 C1 C10 C9 . . . . 178.3(2) ?
    C2 C1 C10 C9 . . . . 71.1(3) ?
    O3 C1 C10 C19 . . . . 59.7(3) ?
    C29 C1 C10 C19 . . . . -66.3(3) ?
    C2 C1 C10 C19 . . . . -173.5(2) ?
    O3 C1 C10 C5 . . . . 176.1(2) ?
    C29 C1 C10 C5 . . . . 50.1(2) ?
    C2 C1 C10 C5 . . . . -57.0(3) ?
    O1 C9 C10 C1 . . . . 68.8(2) ?
    C11 C9 C10 C1 . . . . -172.0(2) ?
    C8 C9 C10 C1 . . . . -36.9(3) ?
    O1 C9 C10 C19 . . . . -48.3(3) ?
    C11 C9 C10 C19 . . . . 70.8(3) ?
    C8 C9 C10 C19 . . . . -154.0(2) ?
    O1 C9 C10 C5 . . . . -177.6(2) ?
    C11 C9 C10 C5 . . . . -58.5(3) ?
    C8 C9 C10 C5 . . . . 76.6(3) ?
    C6 C5 C10 C1 . . . . -145.5(2) ?
    C4 C5 C10 C1 . . . . -19.6(2) ?
    C6 C5 C10 C9 . . . . 99.4(3) ?
    C4 C5 C10 C9 . . . . -134.7(2) ?
    C6 C5 C10 C19 . . . . -28.9(3) ?
    C4 C5 C10 C19 . . . . 97.0(2) ?
    O1 C9 C11 C12 . . . . -142.6(2) ?
    C10 C9 C11 C12 . . . . 102.2(3) ?
    C8 C9 C11 C12 . . . . -33.9(3) ?
    C9 C11 C12 C13 . . . . 66.1(3) ?
    C11 C12 C13 C18 . . . . 88.7(3) ?
    C11 C12 C13 C14 . . . . -30.1(3) ?
    C11 C12 C13 C17 . . . . -150.2(2) ?
    C18 C13 C14 C15 . . . . 71.8(3) ?
    C17 C13 C14 C15 . . . . -49.9(3) ?
    C12 C13 C14 C15 . . . . -168.4(2) ?
    C18 C13 C14 C8 . . . . -153.2(2) ?
    C17 C13 C14 C8 . . . . 85.1(3) ?
    C12 C13 C14 C8 . . . . -33.4(3) ?
    O2 C8 C14 C15 . . . . -52.9(3) ?
    C30 C8 C14 C15 . . . . 65.6(3) ?
    C9 C8 C14 C15 . . . . -163.5(2) ?
    O2 C8 C14 C13 . . . . 173.8(2) ?
    C30 C8 C14 C13 . . . . -67.7(3) ?
    C9 C8 C14 C13 . . . . 63.3(3) ?
    C13 C14 C15 C16 . . . . 33.8(4) ?
    C8 C14 C15 C16 . . . . -100.8(3) ?
    C14 C15 C16 O9 . . . . 168.1(3) ?
    C14 C15 C16 O8 . . . . -16.5(4) ?
    C18 C13 C17 O8 . . . . -69.8(3) ?
    C14 C13 C17 O8 . . . . 50.4(3) ?
    C12 C13 C17 O8 . . . . 169.7(2) ?
    C18 C13 C17 C20 . . . . 50.4(4) ?
    C14 C13 C17 C20 . . . . 170.6(3) ?
    C12 C13 C17 C20 . . . . -70.1(3) ?
    O8 C17 C20 C21 . . . . -146.0(3) ?
    C13 C17 C20 C21 . . . . 89.2(4) ?
    O8 C17 C20 C22 . . . . 34.1(5) ?
    C13 C17 C20 C22 . . . . -90.7(4) ?
    C22 C20 C21 O10 . . . . 0.4(4) ?
    C17 C20 C21 O10 . . . . -179.6(3) ?
    C21 C20 C22 C23 . . . . -0.3(5) ?
    C17 C20 C22 C23 . . . . 179.6(4) ?
    C20 C22 C23 O10 . . . . 0.2(6) ?
    O3 C1 C29 C4 . . . . -179.6(2) ?
    C10 C1 C29 C4 . . . . -57.7(2) ?
    C2 C1 C29 C4 . . . . 54.7(2) ?
    C28 C4 C29 C1 . . . . 177.0(2) ?
    C3 C4 C29 C1 . . . . -62.7(2) ?
    C5 C4 C29 C1 . . . . 44.3(2) ?
    O2 C8 C30 O7 . . . . 64.8(3) ?
    C14 C8 C30 O7 . . . . -53.9(3) ?
    C9 C8 C30 O7 . . . . 177.3(2) ?
    O2 C8 C30 C2 . . . . -54.8(3) ?
    C14 C8 C30 C2 . . . . -173.5(2) ?
    C9 C8 C30 C2 . . . . 57.8(3) ?
    O6 C2 C30 O7 . . . . -25.9(3) ?
    C3 C2 C30 O7 . . . . 103.2(2) ?
    C1 C2 C30 O7 . . . . -141.5(2) ?
    O6 C2 C30 C8 . . . . 92.3(3) ?
    C3 C2 C30 C8 . . . . -138.6(2) ?
    C1 C2 C30 C8 . . . . -23.3(3) ?
    O2 C1' O1 C9 . . . . -49.3(3) ?
    O3 C1' O1 C9 . . . . 69.7(3) ?
    C2' C1' O1 C9 . . . . -169.0(2) ?
    C11 C9 O1 C1' . . . . 160.9(2) ?
    C10 C9 O1 C1' . . . . -75.6(2) ?
    C8 C9 O1 C1' . . . . 42.6(2) ?
    O1 C1' O2 C8 . . . . 33.2(3) ?
    O3 C1' O2 C8 . . . . -87.3(3) ?
    C2' C1' O2 C8 . . . . 152.8(2) ?
    C30 C8 O2 C1' . . . . 112.8(2) ?
    C14 C8 O2 C1' . . . . -118.8(2) ?
    C9 C8 O2 C1' . . . . -5.7(3) ?
    O2 C1' O3 C1 . . . . 59.5(3) ?
    O1 C1' O3 C1 . . . . -55.9(3) ?
    C2' C1' O3 C1 . . . . -178.8(2) ?
    C29 C1 O3 C1' . . . . 165.6(2) ?
    C10 C1 O3 C1' . . . . 48.6(3) ?
    C2 C1 O3 C1' . . . . -75.1(3) ?
    O11 C24 O4 C3 . . . . 6.9(4) ?
    C25 C24 O4 C3 . . . . -171.5(2) ?
    C4 C3 O4 C24 . . . . 102.6(3) ?
    C2 C3 O4 C24 . . . . -142.4(2) ?
    O14 C33 O6 C2 . . . . 1.8(4) ?
    C34 C33 O6 C2 . . . . -178.2(3) ?
    C3 C2 O6 C33 . . . . -50.3(3) ?
    C30 C2 O6 C33 . . . . 79.2(3) ?
    C1 C2 O6 C33 . . . . -158.8(2) ?
    O13 C31 O7 C30 . . . . -11.3(4) ?
    C32 C31 O7 C30 . . . . 171.0(3) ?
    C8 C30 O7 C31 . . . . 137.3(2) ?
    C2 C30 O7 C31 . . . . -104.1(3) ?
    O9 C16 O8 C17 . . . . -167.2(3) ?
    C15 C16 O8 C17 . . . . 17.2(5) ?
    C20 C17 O8 C16 . . . . -160.4(3) ?
    C13 C17 O8 C16 . . . . -35.0(4) ?
    C22 C23 O10 C21 . . . . 0.0(6) ?
    C20 C21 O10 C23 . . . . -0.3(4) ?
    O15 C7 O16 C35 . . . . 1.1(6) ?
    C6 C7 O16 C35 . . . . -177.7(4) ?
loop_
    _geom_hbond_atom_site_label_D
    _geom_hbond_atom_site_label_H
    _geom_hbond_atom_site_label_A
    _geom_hbond_site_symmetry_A
    _geom_hbond_distance_DH
    _geom_hbond_distance_HA
    _geom_hbond_distance_DA
    _geom_hbond_angle_DHA
    C6 H6A O11 2_655 0.97 2.41 3.326(3) 156.7
    C25 H25B O1 2_545 0.96 2.34 3.294(3) 176.1
    C29 H29A O10 6_764 0.97 2.51 3.348(3) 144.8
    C34 H34A O11 5_664 0.96 2.62 3.293(3) 127.1
