# Supplementary material for: Xyloccensin E
Source: Acta Crystallogr Sect E Struct Rep Online. 2010 May 15;66(Pt 6):o1348–9. doi: 10.1107/S1600536810016582 (PMC2979606; doi:10.1107/S1600536810016582)
Supplement: Supplementary file 2 [file e-66-o1348-Isup2.hkl]

#
# h,k,l, Fc-squared, Fo-squared, sigma(Fo-squared) and status flag
#
data_I
_shelx_title ' s531286_0m in P6(5)'
_shelx_refln_list_code          4
_shelx_F_calc_maximum      224.29
_exptl_crystal_F_000      2184.00
_reflns_d_resolution_high  0.7689
 
loop_
 _symmetry_equiv_pos_as_xyz
 'x, y, z'
 'x-y, x, z+1/6'
 'y, -x+y, z+5/6'
 '-y, x-y, z+1/3'
 '-x+y, -x, z+2/3'
 '-x, -y, z+1/2'
 
_cell_length_a    17.7635
_cell_length_b    17.7635
_cell_length_c    19.6294
_cell_angle_alpha  90.000
_cell_angle_beta   90.000
_cell_angle_gamma 120.000
 
_shelx_F_squared_multiplier     1.000
 
loop_
 _refln_index_h
 _refln_index_k
 _refln_index_l
 _refln_F_squared_calc
 _refln_F_squared_meas
 _refln_F_squared_sigma
 _refln_observed_status
  -3   4   0    45611.57    55751.28    706.40 o
  -2   4   0    49350.51    36948.66    443.33 o
  -1   4   0    17582.76    23864.99    289.40 o
  -4   5   0     7794.01     9105.22    118.81 o
  -2   5   0    27009.30    23260.08    280.07 o
  -1   5   0    16506.22    14567.83    178.05 o
   0   5   0    21912.00    23338.60    304.17 o
  -5   6   0     6630.93     6331.14     98.10 o
  -4   6   0     2402.73     1970.05     28.13 o
  -2   6   0    11600.23    12382.95    152.34 o
   0   6   0     2909.94     2708.40     44.78 o
  -6   7   0    13218.59    14192.24    215.97 o
  -5   7   0      461.48      295.40     14.83 o
  -4   7   0       61.33      120.57      8.97 o
  -2   7   0     1376.93     1461.28     56.99 o
  -1   7   0      131.35      183.93      8.44 o
   0   7   0        0.29       15.11      6.92 o
  -7   8   0    10622.85    10334.62    172.83 o
  -6   8   0     1417.85     1918.77     37.06 o
  -5   8   0    12116.27    11568.02    190.36 o
  -4   8   0     2205.66     2573.59     46.39 o
  -3   8   0      305.42      375.77     14.19 o
  -2   8   0       23.04       23.99      6.33 o
  -1   8   0     1980.62     2071.81     43.32 o
   0   8   0     2129.05     2245.41     38.70 o
  -8   9   0     1948.91     2062.91     40.38 o
  -7   9   0       22.41       21.71      7.25 o
  -6   9   0     2767.68     3342.89     59.36 o
  -5   9   0     3318.78     3182.98     56.84 o
  -4   9   0      858.34      717.96     22.25 o
  -3   9   0     3790.30     4148.54     94.11 o
  -2   9   0      174.38      217.45     12.29 o
  -1   9   0       87.37       73.66      7.26 o
   0   9   0      741.84      600.57     15.57 o
  -9  10   0      184.60      142.26     14.46 o
  -8  10   0     1292.26     1405.68     27.63 o
  -7  10   0     4162.74     3889.49     63.53 o
  -6  10   0      155.83      150.75      8.98 o
  -5  10   0     9875.58    10136.28    168.61 o
  -4  10   0      794.95      743.77     22.77 o
  -3  10   0     3637.48     3745.64     86.56 o
  -2  10   0     3241.16     3305.92     66.45 o
  -1  10   0      361.01      349.51     12.47 o
   0  10   0      240.54      271.69     11.51 o
 -10  11   0     1555.93     1645.24     31.57 o
  -9  11   0        8.17       -7.23      7.23 o
  -8  11   0       39.10       38.92      7.19 o
  -7  11   0      633.39      586.52     17.32 o
  -6  11   0     1051.40      726.96     19.60 o
  -5  11   0      511.00      559.33     19.19 o
  -4  11   0      313.43      272.99     15.63 o
  -3  11   0       47.65      114.33     22.60 o
  -2  11   0     3346.04     3555.32     63.97 o
  -1  11   0     2533.16     2359.02     45.12 o
   0  11   0     1538.04     1554.99     32.93 o
 -11  12   0      592.21      574.67     17.29 o
 -10  12   0     2814.56     2691.58     47.87 o
  -9  12   0      226.74      239.53     11.33 o
  -8  12   0      868.58      846.57     20.71 o
  -7  12   0       73.08       85.85      9.23 o
  -6  12   0        0.20       38.76      8.17 o
  -5  12   0      115.70       88.63     12.46 o
  -4  12   0     1103.33     1011.08     33.18 o
  -3  12   0        0.05       -7.79     10.04 o
  -2  12   0      484.05      432.62     15.50 o
  -1  12   0     5258.04     5136.36     93.10 o
   0  12   0      243.66      283.69     13.17 o
 -12  13   0     1506.94     1451.43     32.58 o
 -11  13   0      741.97      696.38     20.47 o
 -10  13   0      597.14      633.58     19.06 o
  -9  13   0      152.17       91.20      9.83 o
  -8  13   0        1.77       -7.20      7.35 o
  -7  13   0     1634.78     1296.34     30.08 o
  -6  13   0      166.75      254.67     14.45 o
  -5  13   0      756.04      624.15     26.83 o
  -4  13   0     4469.30     4601.38    107.24 o
  -3  13   0       68.41       61.91     14.02 o
  -2  13   0      253.53      239.10     15.56 o
  -1  13   0       99.82       93.14      9.84 o
   0  13   0     1234.21     1437.24     32.46 o
 -13  14   0       16.50       -8.66      8.66 o
 -12  14   0      893.25      867.70     20.77 o
 -11  14   0      597.47      571.86     27.56 o
 -10  14   0     4558.12     4586.42     89.06 o
  -9  14   0      388.12      434.21     15.87 o
  -8  14   0      519.77      496.94     18.23 o
  -7  14   0     3276.49     3492.67     73.35 o
  -6  14   0       28.68        2.98     18.38 o
  -5  14   0      276.31      288.49     19.67 o
  -4  14   0     5445.98     5564.75    128.61 o
  -3  14   0     2405.65     2336.97     53.53 o
  -2  14   0        8.34       -5.66     11.34 o
  -1  14   0       65.83       63.48      9.95 o
   0  14   0      259.20      336.94     19.82 o
 -14  15   0       51.11       51.73      9.99 o
 -13  15   0      270.15      322.86     14.17 o
 -12  15   0      406.26      398.21     17.97 o
 -11  15   0     3684.48     3503.64     63.50 o
 -10  15   0      491.11      416.63     16.11 o
  -9  15   0       80.13       48.72     10.15 o
  -8  15   0      291.61      264.27     16.91 o
  -7  15   0     1290.11     1202.88     37.36 o
  -6  15   0     1665.08     1807.59     54.74 o
  -5  15   0      425.45      367.60     22.46 o
  -4  15   0     8192.48     7982.68    155.10 o
  -3  15   0      581.94      532.82     30.15 o
  -2  15   0      837.13      714.80     30.18 o
  -1  15   0      342.94      360.84     18.84 o
   0  15   0      100.92       99.44     14.21 o
 -15  16   0        5.36       10.14     13.08 o
 -14  16   0        0.86      -12.47     12.47 o
 -13  16   0      422.85      395.86     16.31 o
 -12  16   0      444.66      346.63     17.73 o
 -11  16   0      233.64      267.39     14.37 o
 -10  16   0      159.22      145.29     12.26 o
  -9  16   0      136.45      100.84     12.67 o
  -8  16   0      139.18      161.56     34.26 o
  -7  16   0     2070.02     2113.76     59.75 o
  -6  16   0     1912.68     1781.70     52.62 o
  -5  16   0       47.60       50.89     15.58 o
  -4  16   0        2.73      -11.95     11.95 o
  -3  16   0       79.23       93.66     14.02 o
  -2  16   0     1972.27     1903.24     48.44 o
  -1  16   0      154.38      151.70     16.27 o
   0  16   0      370.32      307.75     19.98 o
 -16  17   0      347.48      411.52     22.04 o
 -15  17   0      137.08      138.98     19.35 o
 -14  17   0      886.99      997.83     30.43 o
 -13  17   0      105.95      123.08     13.92 o
 -12  17   0      995.03      923.44     28.52 o
 -11  17   0      897.26      765.12     27.92 o
 -10  17   0     1092.10     1151.33     29.03 o
  -9  17   0      789.68      765.26     35.33 o
  -8  17   0      402.21      394.29     23.98 o
  -7  17   0     1110.04     1139.62     41.24 o
  -6  17   0      227.86      264.42     21.86 o
  -5  17   0        0.08        5.66     12.80 o
  -4  17   0        2.05        2.07     13.24 o
  -3  17   0      441.22      395.79     21.37 o
  -2  17   0      632.33      702.21     36.09 o
  -1  17   0      323.81      389.86     22.28 o
   0  17   0       31.32       35.82     17.93 o
 -17  18   0       65.69       70.51     19.33 o
 -16  18   0        1.12       -8.19     16.78 o
 -15  18   0       14.48        1.17     16.41 o
 -14  18   0     1346.83     1241.09     34.97 o
 -13  18   0       40.10       32.71     13.05 o
 -12  18   0        7.87        7.17     12.61 o
 -11  18   0      812.76      883.03     28.96 o
 -10  18   0     2293.18     2173.74     55.36 o
  -9  18   0      545.04      508.24     27.77 o
  -8  18   0       23.91        2.93     15.85 o
  -7  18   0      221.02      223.01     22.24 o
  -6  18   0      177.36      148.64     17.38 o
  -5  18   0      120.51      110.33     16.11 o
  -4  18   0      144.54      172.98     17.76 o
  -3  18   0       78.95       57.78     16.00 o
  -2  18   0      352.04      337.13     25.75 o
  -1  18   0        0.16      -10.91     17.30 o
   0  18   0        6.69      -21.43     35.72 o
 -18  19   0     1469.59     1585.46    107.17 o
 -17  19   0      106.07      107.76     40.49 o
 -16  19   0       64.46       44.39     22.52 o
 -15  19   0      628.60      789.08     48.92 o
 -14  19   0        0.87        4.84     13.29 o
 -13  19   0      321.46      355.57     20.19 o
 -12  19   0       19.85       28.58     13.30 o
 -11  19   0       32.25       27.30     14.97 o
 -10  19   0      182.79      188.11     18.93 o
  -9  19   0      216.15      204.08     22.20 o
  -8  19   0      157.69      146.54     19.95 o
  -7  19   0      189.35      180.39     21.64 o
  -6  19   0      553.64      544.52     30.12 o
  -5  19   0      167.16      102.71     19.95 o
  -4  19   0      353.16      461.17     30.93 o
  -3  19   0      225.13      200.82     23.51 o
  -2  19   0       35.05       10.12     35.13 o
  -1  19   0      146.96      162.54     43.46 o
   0  19   0       39.15       50.01     42.87 o
 -19  20   0      154.62      223.86     52.39 o
 -18  20   0      415.71      450.10     61.32 o
 -17  20   0       21.20      -19.65     38.10 o
 -16  20   0      125.93      185.75     47.63 o
 -15  20   0      173.09      196.08     33.47 o
 -14  20   0       25.35       22.12     20.80 o
 -13  20   0       34.02       26.11     20.45 o
 -12  20   0       64.58       43.01     26.28 o
 -11  20   0      111.79      117.76     18.58 o
 -10  20   0      257.15      220.06     21.05 o
  -9  20   0      312.24      361.24     26.99 o
  -8  20   0       38.91        8.80     18.61 o
  -7  20   0      479.74      597.15     36.07 o
  -6  20   0      116.77      109.26     30.36 o
  -5  20   0       29.59       32.02     25.32 o
  -4  20   0      962.72      943.66     82.76 o
  -3  20   0      187.78      214.93     51.20 o
  -2  20   0       27.59      -25.60     39.29 o
  -1  20   0      186.32      217.90     50.01 o
 -18  21   0      918.38      960.92     83.95 o
 -17  21   0       52.88       76.80     42.27 o
 -16  21   0      853.78      926.39     82.76 o
 -15  21   0      124.14      114.22     39.00 o
 -14  21   0       44.85       18.63     30.07 o
 -13  21   0      103.06       59.71     30.96 o
 -12  21   0        0.85       25.74     26.53 o
 -11  21   0      351.17      370.39     39.35 o
 -10  21   0       16.18        5.74     26.93 o
  -9  21   0       89.27       87.52     41.08 o
  -8  21   0        4.34       -6.55     39.89 o
  -7  21   0     1158.23     1163.35     91.09 o
  -6  21   0      325.14      406.64     57.75 o
  -5  21   0        0.96      -12.50     36.32 o
  -4  21   0       41.52       -5.95     41.08 o
  -3  21   0        0.38        9.53     39.89 o
 -17  22   0      139.61      197.07     53.58 o
 -16  22   0       27.39       15.88     28.41 o
 -15  22   0        3.73        6.85     28.30 o
 -14  22   0      153.64      256.38     35.85 o
 -13  22   0       14.12       47.76     28.84 o
 -12  22   0       91.09       34.41     49.71 o
 -11  22   0        2.74       23.55     28.82 o
 -10  22   0      141.13      101.03     30.74 o
  -9  22   0       69.57      111.31     31.68 o
  -8  22   0      189.48      256.01     54.18 o
  -7  22   0       90.89      135.15     49.42 o
  -6  22   0      626.49      703.72     75.02 o
  -5  22   0       12.01       54.77     46.44 o
 -13  23   0       58.38       16.37     29.66 o
 -12  23   0      308.07      319.64     64.60 o
 -11  23   0        1.41        4.33     28.54 o
 -10  23   0      817.93      911.87    125.62 o
  -1   2   1     3464.98     3158.29     27.49 o
   0   3   1    25391.56    30747.86    289.14 o
  -2   4   1    14426.41    13117.52    112.09 o
   0   4   1    21394.29    25211.45    230.58 o
  -4   5   1     1674.66     1439.86     14.57 o
  -3   5   1    16273.02    17931.31    157.27 o
  -2   5   1     4739.21     4023.76     35.67 o
   0   5   1     3550.74     2602.50     26.78 o
  -5   6   1     8450.76     7985.95     79.63 o
  -4   6   1     1768.70     2632.08     27.65 o
  -3   6   1     4591.51     5128.65     48.15 o
  -2   6   1     5214.13     4707.85     44.68 o
  -1   6   1     8664.05     8199.55     85.14 o
   0   6   1    13573.44    15254.19    164.19 o
  -6   7   1      985.19     1275.70     17.88 o
  -5   7   1     5780.18     4925.44     56.86 o
  -4   7   1     5988.44     6020.52     65.18 o
  -3   7   1     3447.14     3688.28     41.17 o
  -2   7   1    14065.65    13588.68    167.55 o
  -1   7   1      390.33      590.92     10.78 o
   0   7   1     5914.42     6480.46     71.34 o
  -7   8   1     5785.84     5664.81     68.97 o
  -6   8   1     3320.54     3588.72     44.77 o
  -5   8   1      684.29      758.55     12.99 o
  -4   8   1     2924.56     3362.86     41.73 o
  -3   8   1      690.09      696.92     12.17 o
  -2   8   1     3788.32     3629.04     50.82 o
  -1   8   1     1430.09     1796.92     25.56 o
   0   8   1     6641.36     6329.78     69.78 o
  -8   9   1     1606.72     1506.39     21.14 o
  -7   9   1     5446.37     5556.17     64.88 o
  -6   9   1      917.76      616.59     12.35 o
  -4   9   1      307.51      369.76      9.55 o
  -3   9   1      579.68      740.77     14.73 o
  -2   9   1     1494.27     1387.52     24.28 o
  -1   9   1     6481.13     6596.52     83.27 o
   0   9   1     2445.47     2532.81     31.81 o
  -9  10   1      631.71      535.80     11.54 o
  -8  10   1     5634.55     5762.03     67.54 o
  -7  10   1      635.50      734.54     13.05 o
  -5  10   1      761.37      665.97     12.64 o
  -4  10   1     1422.55     1509.86     24.51 o
  -3  10   1      873.35      932.95     18.73 o
  -2  10   1     1468.50     1455.57     24.05 o
  -1  10   1      151.61      155.70      6.37 o
   0  10   1      178.66      201.08      7.17 o
 -10  11   1      435.50      424.31      9.93 o
  -9  11   1       58.60       51.28      5.72 o
  -8  11   1     1318.82     1222.47     19.65 o
  -7  11   1      372.85      303.42      8.65 o
  -6  11   1      115.27       97.10      6.05 o
  -5  11   1     4231.93     4633.07     60.54 o
  -4  11   1      883.06      882.20     20.74 o
  -3  11   1      729.86      740.65     16.90 o
  -2  11   1     1019.50     1081.76     19.97 o
  -1  11   1      139.98      132.46      6.31 o
   0  11   1      164.92      220.86      7.87 o
 -11  12   1      820.50      798.20     13.85 o
 -10  12   1      292.68      354.20      9.89 o
  -9  12   1      860.61      785.68     14.24 o
  -8  12   1      407.49      364.89      9.57 o
  -7  12   1      620.64      674.11     13.77 o
  -6  12   1      264.16      308.81      9.64 o
  -5  12   1      624.99      635.92     16.05 o
  -4  12   1      892.65      744.31     19.54 o
  -3  12   1      497.40      501.92     14.66 o
  -2  12   1       86.37       85.55      7.02 o
  -1  12   1     1006.10     1047.01     19.36 o
   0  12   1      132.02      126.11      7.04 o
 -12  13   1        8.23       -3.31      5.63 o
 -11  13   1     1808.99     1783.80     24.92 o
 -10  13   1      251.47      291.37      9.24 o
  -9  13   1     1765.84     1681.64     23.74 o
  -8  13   1     1782.84     1976.15     27.56 o
  -7  13   1      414.82      362.34     11.85 o
  -6  13   1     3050.57     3028.20     45.32 o
  -5  13   1      167.73      148.28     10.64 o
  -4  13   1     1424.89     1482.63     30.57 o
  -3  13   1      499.51      472.91     14.79 o
  -2  13   1      186.62      143.76      8.43 o
  -1  13   1     2284.89     2043.36     31.60 o
   0  13   1      285.77      295.37      9.70 o
 -13  14   1      242.22      197.01      8.69 o
 -12  14   1     1679.42     1569.41     22.11 o
 -11  14   1      492.71      550.96     14.88 o
 -10  14   1     1138.45     1267.64     20.16 o
  -9  14   1      214.16      264.79      9.11 o
  -8  14   1      604.25      614.87     14.07 o
  -7  14   1     1098.27     1060.02     21.92 o
  -6  14   1     1447.54     1280.27     26.10 o
  -5  14   1     4276.99     3910.73     66.76 o
  -4  14   1      691.62      635.95     18.76 o
  -3  14   1      190.25      210.74     11.03 o
  -2  14   1      471.53      444.10     13.84 o
  -1  14   1     1258.23     1174.59     22.12 o
   0  14   1       85.87       81.84      8.41 o
 -14  15   1      163.40      131.66      9.26 o
 -13  15   1      252.18      184.99     10.45 o
 -12  15   1      569.01      555.95     14.13 o
 -11  15   1     1029.40      965.61     19.00 o
 -10  15   1      364.41      452.86     11.70 o
  -9  15   1       43.05       22.21      6.85 o
  -8  15   1      433.60      462.54     17.13 o
  -7  15   1      644.79      666.92     25.48 o
  -6  15   1     4968.98     5146.71     88.76 o
  -5  15   1     1391.99     1432.46     32.16 o
  -4  15   1      770.03      743.05     20.73 o
  -3  15   1     1062.65     1117.32     23.70 o
  -2  15   1      100.48      122.97     10.24 o
  -1  15   1      308.71      305.35     11.55 o
   0  15   1      148.71      143.64     10.87 o
 -15  16   1       49.27       35.97      9.53 o
 -14  16   1      598.89      639.15     18.55 o
 -13  16   1      774.62      673.71     16.02 o
 -12  16   1     1328.03     1237.89     23.41 o
 -11  16   1       51.69       43.88      7.67 o
 -10  16   1      518.23      445.42     12.20 o
  -9  16   1       13.03        1.30      7.44 o
  -8  16   1      212.95      242.71     11.74 o
  -7  16   1     2033.50     2021.39     40.71 o
  -6  16   1      312.56      317.52     15.22 o
  -5  16   1     1247.39     1260.48     30.77 o
  -4  16   1      675.58      614.56     17.81 o
  -3  16   1      302.05      284.71     12.90 o
  -2  16   1       41.97       48.40      9.53 o
  -1  16   1       61.78       62.03      9.93 o
   0  16   1      234.64      261.60     13.38 o
 -16  17   1      411.00      421.12     17.09 o
 -15  17   1      471.65      495.28     16.50 o
 -14  17   1      137.13      148.52     10.47 o
 -13  17   1       58.14       51.20      9.14 o
 -12  17   1       17.98       17.76      8.55 o
 -11  17   1      207.44      205.92     10.41 o
 -10  17   1      299.77      281.53     11.25 o
  -9  17   1       83.03       98.52      9.69 o
  -8  17   1      252.68      266.65     14.83 o
  -7  17   1      558.63      574.10     20.31 o
  -6  17   1      568.93      524.22     19.08 o
  -5  17   1      721.56      725.62     21.58 o
  -4  17   1      305.98      284.95     13.50 o
  -3  17   1      157.78      159.48     11.92 o
  -2  17   1       73.21       60.32     10.44 o
  -1  17   1      491.20      516.51     18.74 o
   0  17   1      483.87      489.53     18.58 o
 -17  18   1      215.70      209.52     20.20 o
 -16  18   1       80.27       62.48     12.12 o
 -15  18   1      291.32      280.52     15.42 o
 -14  18   1      107.37       98.16     10.47 o
 -13  18   1       68.35       59.93      9.67 o
 -12  18   1      229.46      252.61     12.33 o
 -11  18   1      576.00      612.80     17.83 o
 -10  18   1      101.05       97.92     11.61 o
  -9  18   1      467.54      466.74     23.02 o
  -8  18   1      349.45      383.56     18.03 o
  -7  18   1      777.73      773.59     25.17 o
  -6  18   1      197.97      186.77     13.86 o
  -5  18   1      166.87      167.53     13.47 o
  -4  18   1      378.15      329.14     16.09 o
  -3  18   1       59.95       55.76     11.77 o
  -2  18   1      238.73      218.28     14.78 o
  -1  18   1      250.42      265.63     25.12 o
   0  18   1      322.41      319.35     23.16 o
 -18  19   1       76.40       79.80     28.90 o
 -17  19   1       41.73       21.87     17.42 o
 -16  19   1      115.60      129.67     21.74 o
 -15  19   1      894.03      957.73     28.35 o
 -14  19   1      240.68      230.12     14.22 o
 -13  19   1        0.39       -3.63      9.65 o
 -12  19   1        6.14        0.19      9.72 o
 -11  19   1     1017.63      973.31     24.98 o
 -10  19   1     1301.34     1389.04     32.12 o
  -9  19   1      672.47      692.90     22.01 o
  -8  19   1       21.79       -0.27     11.93 o
  -7  19   1       97.12      115.60     14.54 o
  -6  19   1      886.55      912.56     28.38 o
  -5  19   1      502.77      539.96     19.61 o
  -4  19   1      495.89      581.89     24.67 o
  -3  19   1      156.94      148.79     20.18 o
  -2  19   1      394.35      432.85     25.90 o
  -1  19   1      134.53       96.18     30.35 o
   0  19   1      165.35      180.98     33.67 o
 -19  20   1      226.41      229.16     37.47 o
 -18  20   1       96.41      102.25     52.99 o
 -17  20   1       11.89       13.50     34.53 o
 -16  20   1       35.42       27.87     17.54 o
 -15  20   1      136.01      131.14     18.37 o
 -14  20   1      200.77      213.10     17.72 o
 -13  20   1      469.53      483.11     20.35 o
 -12  20   1     1044.05     1047.60     31.73 o
 -11  20   1      235.90      233.65     16.06 o
 -10  20   1       77.12       71.34     13.58 o
  -9  20   1      121.45      117.45     15.04 o
  -8  20   1       32.85       26.32     16.73 o
  -7  20   1      112.62      146.73     23.20 o
  -6  20   1      156.22      179.18     20.86 o
  -5  20   1       13.37      -20.75     22.26 o
  -4  20   1      111.39      128.26     19.93 o
  -3  20   1       39.47       56.88     30.08 o
  -2  20   1      150.54      123.62     33.87 o
  -1  20   1      137.32      114.89     31.31 o
 -18  21   1      501.21      584.84     64.60 o
 -17  21   1        0.44       25.06     29.26 o
 -16  21   1      390.39      400.83     39.70 o
 -15  21   1      260.46      252.43     25.40 o
 -14  21   1       10.84       10.34     16.39 o
 -13  21   1       95.50       82.53     18.27 o
 -12  21   1      114.95      112.46     17.97 o
 -11  21   1      103.84      122.11     18.68 o
 -10  21   1      749.56      808.74     32.42 o
  -9  21   1      314.70      356.58     25.86 o
  -8  21   1      192.96      221.48     31.44 o
  -7  21   1      115.01      138.87     25.25 o
  -6  21   1      201.80      258.66     40.19 o
  -5  21   1      247.92      250.01     38.30 o
  -4  21   1        4.61       21.75     29.68 o
  -3  21   1      253.78      308.30     73.53 o
 -17  22   1      362.17      455.01     57.45 o
 -16  22   1      554.28      626.42     48.38 o
 -15  22   1       81.17       68.74     21.26 o
 -14  22   1      101.97      113.14     23.01 o
 -13  22   1      140.21      146.86     23.33 o
 -12  22   1       38.90       31.07     20.14 o
 -11  22   1      362.44      380.50     28.65 o
 -10  22   1      220.03      187.50     23.74 o
  -9  22   1       87.60       73.89     24.75 o
  -8  22   1      176.78      172.73     35.48 o
  -7  22   1      100.38      160.68     35.36 o
  -6  22   1      137.40      163.69     34.87 o
  -5  22   1      126.07      101.62     34.87 o
 -13  23   1      279.76      294.72     27.27 o
 -12  23   1       70.13       34.52     21.44 o
 -11  23   1      254.59      263.80     27.11 o
 -10  23   1       44.82       66.30     22.72 o
   0   1   2    50307.86    47824.41    461.82 o
  -1   2   2    42994.87    41454.42    380.48 o
   0   2   2     2350.35     2584.13     22.32 o
  -2   3   2     7425.35     6741.46     58.58 o
  -1   3   2    21950.62    21396.21    192.50 o
   0   3   2     5882.92     5776.02     50.34 o
  -3   4   2    16078.75    16319.70    140.44 o
  -2   4   2     6171.33     7557.96     67.11 o
  -1   4   2     5518.78     4311.11     39.04 o
  -4   5   2     1334.12     1601.31     17.73 o
  -3   5   2    11112.31    10265.82     94.45 o
  -2   5   2    13075.15    10953.03    107.42 o
  -1   5   2     3910.75     5355.85     56.01 o
   0   5   2     7992.75     9119.36     88.04 o
  -5   6   2     3757.93     3416.89     35.78 o
  -4   6   2     5076.25     5540.24     53.85 o
  -2   6   2     2945.24     4166.34     41.16 o
  -1   6   2     5065.41     3895.89     43.30 o
   0   6   2    12317.06    12012.48    123.46 o
  -6   7   2     9382.04     9869.66    111.03 o
  -5   7   2      151.41      222.59      6.27 o
  -4   7   2     7712.90     6714.00     69.25 o
  -3   7   2     5775.17     7470.30     74.21 o
  -2   7   2     5278.80     6789.28     70.62 o
  -1   7   2     1416.64     1103.17     17.47 o
   0   7   2     5484.96     5434.42     60.51 o
  -7   8   2     1130.56     1092.84     17.19 o
  -6   8   2     8352.79     8330.95     94.48 o
  -4   8   2      155.41      192.83      5.80 o
  -3   8   2      380.58      251.91      7.19 o
  -2   8   2     2139.49     2368.79     32.67 o
  -1   8   2     6555.45     6396.93     81.15 o
   0   8   2      126.30      162.80      5.90 o
  -8   9   2     4727.87     4908.16     57.96 o
  -7   9   2     7734.98     8677.12    103.03 o
  -6   9   2     4285.52     4229.14     52.45 o
  -5   9   2     1809.97     2335.99     30.65 o
  -4   9   2     2737.57     2309.94     30.35 o
  -3   9   2     1955.67     2118.74     31.54 o
  -2   9   2     2023.12     2047.13     30.91 o
  -1   9   2      351.00      341.66      9.84 o
   0   9   2     4258.42     4269.98     48.55 o
  -9  10   2      348.81      368.11      8.60 o
  -8  10   2     1647.47     1813.37     24.76 o
  -7  10   2      509.33      580.30     12.23 o
  -5  10   2     3282.15     3756.67     49.70 o
  -4  10   2      742.38      943.11     16.39 o
  -3  10   2      655.64      606.08     14.66 o
  -2  10   2     2320.21     2351.28     35.31 o
  -1  10   2      789.50      804.91     16.41 o
   0  10   2      753.34      812.40     15.43 o
 -10  11   2      570.47      575.78     11.42 o
  -9  11   2     1558.01     1467.26     21.66 o
  -8  11   2      364.62      347.57      9.43 o
  -7  11   2      706.90      906.10     15.20 o
  -6  11   2      488.77      418.89     10.51 o
  -5  11   2      450.48      380.20     13.08 o
  -4  11   2     1170.64     1040.65     19.23 o
  -3  11   2     3518.25     3707.01     52.69 o
  -2  11   2     2167.61     2409.19     36.66 o
  -1  11   2      442.94      483.31     12.34 o
   0  11   2     1070.63     1065.19     18.34 o
 -11  12   2      106.11      114.64      6.08 o
 -10  12   2     1593.52     1619.80     23.94 o
  -9  12   2     2031.89     2125.34     29.12 o
  -8  12   2       93.63      100.89      6.56 o
  -7  12   2      326.82      342.76      9.29 o
  -6  12   2     2514.86     2764.32     38.86 o
  -5  12   2      127.97      109.25      8.12 o
  -4  12   2     1541.24     1375.16     25.74 o
  -3  12   2     1263.38     1285.87     23.06 o
  -2  12   2      353.24      316.35     10.63 o
  -1  12   2       41.82       33.35      6.73 o
   0  12   2      189.80      179.02      8.84 o
 -12  13   2      977.46      940.33     17.20 o
 -11  13   2      531.62      633.90     13.16 o
 -10  13   2       10.42       38.88      6.60 o
  -9  13   2     1181.27     1059.88     17.42 o
  -8  13   2     1219.87     1018.57     17.75 o
  -7  13   2      415.03      433.57     11.43 o
  -6  13   2     1407.78     1298.84     22.46 o
  -5  13   2     3344.41     3503.72     59.98 o
  -4  13   2     2364.82     2589.59     43.09 o
  -3  13   2     1895.64     1749.72     29.51 o
  -2  13   2      447.28      459.39     12.66 o
  -1  13   2      215.05      172.82      9.01 o
   0  13   2      112.63      109.53      8.44 o
 -13  14   2      220.83      227.41     10.38 o
 -12  14   2      391.50      395.37     10.97 o
 -11  14   2     3299.38     3258.61     40.69 o
 -10  14   2      156.42      164.56      8.07 o
  -9  14   2       73.97       59.69      7.08 o
  -8  14   2      606.72      534.35     13.62 o
  -7  14   2      430.26      432.69     12.45 o
  -6  14   2     1296.86     1209.87     24.94 o
  -5  14   2     3332.32     3223.93     56.83 o
  -4  14   2     2395.68     2350.37     40.56 o
  -3  14   2     1183.42     1197.54     23.56 o
  -2  14   2        0.78       -0.15      6.82 o
  -1  14   2      246.73      271.53     10.86 o
   0  14   2      304.20      272.89     11.92 o
 -14  15   2       31.54       23.63      8.00 o
 -13  15   2      260.68      250.77      9.28 o
 -12  15   2     1581.83     1435.24     23.21 o
 -11  15   2       34.05       22.75      7.28 o
 -10  15   2     1947.16     2046.57     28.52 o
  -9  15   2      567.79      591.86     14.13 o
  -8  15   2      647.16      573.35     14.72 o
  -7  15   2     2180.87     2157.71     42.83 o
  -6  15   2      881.52      877.92     24.12 o
  -5  15   2      954.27      846.98     21.86 o
  -4  15   2       64.48       58.02      9.65 o
  -3  15   2      917.41      780.42     17.90 o
  -2  15   2       14.49        3.89      7.44 o
  -1  15   2       38.97       38.69      8.21 o
   0  15   2      188.31      189.19     10.58 o
 -15  16   2      272.94      217.80     12.44 o
 -14  16   2      821.18      818.67     19.41 o
 -13  16   2       95.83      103.62      9.38 o
 -12  16   2      447.34      487.72     13.41 o
 -11  16   2     2700.21     2468.78     39.30 o
 -10  16   2      245.82      232.37      9.69 o
  -9  16   2      199.44      214.31     10.41 o
  -8  16   2      969.90      993.02     22.14 o
  -7  16   2      138.70      115.43     12.09 o
  -6  16   2      715.31      698.81     21.87 o
  -5  16   2       10.76       -1.41      9.25 o
  -4  16   2      258.28      251.77     13.29 o
  -3  16   2      227.68      181.66     11.47 o
  -2  16   2      252.23      217.96     11.03 o
  -1  16   2     1459.42     1389.66     28.32 o
   0  16   2      454.62      516.22     18.53 o
 -16  17   2      808.06      833.70     24.21 o
 -15  17   2       26.93       28.65     10.74 o
 -14  17   2       35.40       11.62      9.31 o
 -13  17   2      536.47      534.94     15.21 o
 -12  17   2      734.38      636.23     16.06 o
 -11  17   2      529.74      592.52     16.38 o
 -10  17   2      722.41      736.17     17.43 o
  -9  17   2       17.14       12.91      9.24 o
  -8  17   2      310.74      286.98     14.36 o
  -7  17   2      405.17      423.42     17.51 o
  -6  17   2      295.22      293.53     15.63 o
  -5  17   2       65.91       74.21     11.19 o
  -4  17   2      128.42      119.50     12.21 o
  -3  17   2     1054.92      987.70     30.70 o
  -2  17   2      254.68      208.80     14.05 o
  -1  17   2      219.55      177.57     14.81 o
   0  17   2       53.03       49.20     13.92 o
 -17  18   2      218.18      198.78     17.73 o
 -16  18   2      129.60       85.90     15.53 o
 -15  18   2      311.66      286.61     18.51 o
 -14  18   2      155.70      156.24     11.93 o
 -13  18   2       55.49       55.07     10.20 o
 -12  18   2      512.10      530.23     16.14 o
 -11  18   2      415.79      434.91     15.34 o
 -10  18   2      104.60       84.73     11.75 o
  -9  18   2      190.19      204.04     13.53 o
  -8  18   2      228.44      231.64     14.41 o
  -7  18   2     1293.59     1237.61     30.96 o
  -6  18   2        1.58       -4.28     11.47 o
  -5  18   2      353.44      360.77     16.41 o
  -4  18   2     1182.57     1163.11     28.23 o
  -3  18   2      154.06      147.05     16.20 o
  -2  18   2      170.79      183.63     17.52 o
  -1  18   2      394.06      372.47     20.81 o
   0  18   2       22.57       26.24     15.37 o
 -18  19   2      183.62      197.72     21.40 o
 -17  19   2      348.63      359.18     21.78 o
 -16  19   2      145.65      134.06     16.46 o
 -15  19   2      167.45      175.75     19.96 o
 -14  19   2      453.07      436.95     19.01 o
 -13  19   2       85.87       73.26     12.78 o
 -12  19   2      213.80      216.23     19.17 o
 -11  19   2      231.29      271.49     19.38 o
 -10  19   2        3.97       -5.16     12.78 o
  -9  19   2       22.84       16.26     12.26 o
  -8  19   2      232.42      228.62     16.33 o
  -7  19   2       30.63       37.84     13.76 o
  -6  19   2        0.14      -15.13     15.13 o
  -5  19   2       40.53       39.20     14.55 o
  -4  19   2       12.17        2.57     13.73 o
  -3  19   2       67.89       95.76     17.91 o
  -2  19   2      126.81      105.03     18.64 o
  -1  19   2       67.30       56.19     18.24 o
   0  19   2      443.43      520.56     41.65 o
 -19  20   2      170.64      227.00     55.96 o
 -18  20   2      152.25      130.89     24.87 o
 -17  20   2      376.44      425.03     29.84 o
 -16  20   2      597.80      631.15     57.68 o
 -15  20   2       20.15       35.33     12.94 o
 -14  20   2       81.12       72.38     13.64 o
 -13  20   2      396.85      379.38     18.66 o
 -12  20   2       40.97       27.20     13.54 o
 -11  20   2       67.41       84.33     16.96 o
 -10  20   2      119.25      133.88     17.05 o
  -9  20   2      260.66      274.43     19.66 o
  -8  20   2      141.43      139.81     17.42 o
  -7  20   2      111.65      139.26     19.88 o
  -6  20   2       91.69       96.76     19.15 o
  -5  20   2        0.89       -9.66     16.43 o
  -4  20   2       58.55       63.82     18.66 o
  -3  20   2       15.68        4.92     17.02 o
  -2  20   2       76.58       82.37     23.39 o
  -1  20   2       10.88       10.36     28.60 o
 -18  21   2       26.39       -1.57     35.13 o
 -17  21   2      174.02      152.54     43.16 o
 -16  21   2      420.59      476.38     34.00 o
 -15  21   2       60.49       64.70     16.00 o
 -14  21   2      215.71      213.50     18.76 o
 -13  21   2      345.84      384.92     24.50 o
 -12  21   2      355.16      365.48     20.90 o
 -11  21   2      194.21      199.72     17.41 o
 -10  21   2      258.96      261.20     20.69 o
  -9  21   2       12.04        7.63     15.80 o
  -8  21   2      225.33      252.62     21.11 o
  -7  21   2        8.60        6.84     17.52 o
  -6  21   2      184.99      215.91     22.83 o
  -5  21   2      169.29      246.05     28.65 o
  -4  21   2       24.07       29.13     34.83 o
  -3  21   2       61.54       95.82     66.98 o
 -16  22   2      100.69       74.50     25.44 o
 -15  22   2       43.35       19.32     21.11 o
 -14  22   2      384.32      390.84     29.10 o
 -13  22   2       74.91       76.00     19.23 o
 -12  22   2       60.44       19.73     17.97 o
 -11  22   2      112.29      126.31     19.78 o
 -10  22   2       57.38       62.55     20.53 o
  -9  22   2       62.38       49.72     20.22 o
  -8  22   2       36.02       35.65     24.21 o
  -7  22   2      175.14      154.84     39.00 o
  -6  22   2       12.07      -10.21     29.04 o
 -12  23   2      125.70       88.99     23.49 o
 -11  23   2       15.38       41.38     21.34 o
   0   1   3     2226.78     2170.24     24.79 o
  -1   2   3     3026.79     2955.13     26.83 o
   0   2   3     2700.89     2883.57     24.15 o
  -2   3   3      927.67     1005.85     10.51 o
  -1   3   3      706.91      473.34      6.31 o
   0   3   3    11683.12     9968.10     84.12 o
  -3   4   3      198.60      286.59      4.87 o
  -2   4   3     2176.12     1964.52     18.78 o
  -1   4   3      811.57      590.40      7.80 o
   0   4   3     8326.73     8973.47     85.85 o
  -4   5   3     9090.20     8732.51     78.73 o
  -3   5   3     9571.55     9349.29     86.22 o
  -2   5   3     9376.15     9020.38     91.58 o
  -1   5   3     5521.82     6230.96     60.27 o
   0   5   3     1398.35     1391.11     15.50 o
  -5   6   3    23759.74    26302.97    264.90 o
  -4   6   3      340.24      363.32      6.47 o
  -3   6   3     2414.88     2462.19     26.11 o
  -2   6   3     9817.64    10441.88    105.99 o
  -1   6   3      359.00      429.39      7.91 o
   0   6   3      696.48      658.19     10.08 o
  -6   7   3      946.30      680.76     11.18 o
  -5   7   3     2340.57     2158.43     23.63 o
  -4   7   3     1634.98     1885.10     20.26 o
  -3   7   3      481.25      701.98     10.43 o
  -2   7   3    11189.38    10445.99    102.54 o
  -1   7   3     1683.76     2017.69     24.33 o
   0   7   3    12701.86    12317.51    126.76 o
  -7   8   3    12646.86    13468.72    150.69 o
  -6   8   3     3623.99     3680.06     48.88 o
  -5   8   3    11438.95    12540.30    123.28 o
  -4   8   3      976.84     1081.61     14.03 o
  -3   8   3      559.83      712.93     13.15 o
  -2   8   3      419.36      557.28     11.16 o
   0   8   3     1370.95     1791.89     25.30 o
  -8   9   3      284.88      360.89     11.84 o
  -7   9   3     5949.89     5833.02     70.68 o
  -6   9   3      402.29      387.72      9.68 o
  -5   9   3      551.83      633.22     13.83 o
  -4   9   3     2215.28     2289.04     30.17 o
  -3   9   3      381.65      420.77     10.18 o
  -2   9   3       28.61       15.16      4.80 o
  -1   9   3      912.90     1087.44     18.15 o
   0   9   3      218.49      219.88      7.86 o
  -9  10   3      230.47      233.78      8.80 o
  -8  10   3     2011.16     1851.60     26.39 o
  -7  10   3        4.43       14.11      4.89 o
  -6  10   3       73.59       81.31      6.43 o
  -5  10   3       98.25      131.55      5.70 o
  -4  10   3     5712.33     5947.15     75.75 o
  -3  10   3     4500.05     4765.36     65.66 o
  -2  10   3      174.08      142.69      7.47 o
  -1  10   3     2158.92     2115.91     30.85 o
   0  10   3     1164.63     1171.01     19.06 o
 -10  11   3      354.11      398.72     10.29 o
  -9  11   3      782.12      801.26     14.76 o
  -8  11   3      277.02      318.30     10.44 o
  -7  11   3     2082.35     2052.06     28.74 o
  -6  11   3      254.64      252.00      8.09 o
  -5  11   3     2276.79     2415.87     34.26 o
  -4  11   3       80.92      133.23      7.21 o
  -3  11   3      102.31      140.86      8.02 o
  -2  11   3      844.31      786.73     16.59 o
  -1  11   3      118.47      119.32      7.30 o
   0  11   3      225.27      270.99      9.05 o
 -11  12   3     1053.29     1025.17     17.75 o
 -10  12   3     1839.61     1789.31     29.19 o
  -9  12   3      314.76      362.12      9.95 o
  -8  12   3      250.67      258.61      8.80 o
  -7  12   3      683.43      654.37     13.91 o
  -6  12   3     1321.45     1361.34     21.48 o
  -5  12   3      623.93      586.51     14.58 o
  -4  12   3      626.86      630.30     15.17 o
  -3  12   3      348.66      377.94     11.50 o
  -2  12   3      180.26      247.26      9.36 o
  -1  12   3      153.58      104.73      7.53 o
   0  12   3      726.21      666.52     15.61 o
 -12  13   3      241.69      230.28      9.92 o
 -11  13   3      654.49      646.71     14.49 o
 -10  13   3     1264.48     1514.58     23.36 o
  -9  13   3      907.83      983.10     18.42 o
  -8  13   3      360.75      345.67     11.25 o
  -7  13   3      146.16      127.21      7.52 o
  -6  13   3     2038.09     2059.91     34.12 o
  -5  13   3      423.42      486.01     16.05 o
  -4  13   3       33.37       27.51      6.81 o
  -3  13   3      347.83      347.23     11.51 o
  -2  13   3      928.15      925.13     19.76 o
  -1  13   3      405.62      410.71     12.33 o
   0  13   3     1846.44     1766.97     28.77 o
 -13  14   3     1084.55     1009.77     20.57 o
 -12  14   3     1677.37     1571.27     25.87 o
 -11  14   3     1005.18     1050.70     18.38 o
 -10  14   3     2847.18     2864.28     36.45 o
  -9  14   3      176.45      162.98      8.06 o
  -8  14   3      868.98      796.93     16.48 o
  -7  14   3      795.41      672.62     15.27 o
  -6  14   3     2883.02     2662.03     44.12 o
  -5  14   3      369.70      441.90     14.55 o
  -4  14   3      312.12      262.37     11.21 o
  -3  14   3     1342.44     1289.25     24.60 o
  -2  14   3      106.51       95.06      8.48 o
  -1  14   3      817.94      781.83     17.94 o
   0  14   3      842.36      764.01     18.03 o
 -14  15   3      168.98      165.97     10.12 o
 -13  15   3       18.19        2.84      7.48 o
 -12  15   3     1080.49      890.43     19.06 o
 -11  15   3      328.70      296.72     10.75 o
 -10  15   3     1824.59     1813.66     26.24 o
  -9  15   3      446.60      411.82     12.34 o
  -8  15   3      999.92     1075.12     20.68 o
  -7  15   3     4606.71     4711.85     68.48 o
  -6  15   3      381.58      398.49     16.25 o
  -5  15   3      464.17      452.05     15.36 o
  -4  15   3      380.55      353.10     12.87 o
  -3  15   3      196.14      178.95     10.66 o
  -2  15   3      634.31      605.48     15.96 o
  -1  15   3      294.51      295.20     11.82 o
   0  15   3       86.51       91.62      9.95 o
 -15  16   3       37.65       19.54      9.27 o
 -14  16   3       83.81       74.01      9.80 o
 -13  16   3      501.28      463.11     13.97 o
 -12  16   3       56.05       51.16      8.07 o
 -11  16   3      132.57      139.92      9.15 o
 -10  16   3      809.15      668.17     17.39 o
  -9  16   3      937.20      891.27     20.16 o
  -8  16   3      985.69      977.01     22.12 o
  -7  16   3      963.08     1038.26     24.93 o
  -6  16   3      979.66      956.09     23.57 o
  -5  16   3      641.58      614.10     19.02 o
  -4  16   3      542.85      548.13     17.82 o
  -3  16   3      263.70      277.21     12.71 o
  -2  16   3      867.24      916.41     21.79 o
  -1  16   3      158.07      161.86     12.67 o
   0  16   3      246.45      228.88     17.38 o
 -16  17   3      143.39      157.94     16.60 o
 -15  17   3       11.77       -8.38     12.26 o
 -14  17   3       15.84       27.11      9.99 o
 -13  17   3      117.66      108.13     10.61 o
 -12  17   3      764.04      774.16     17.68 o
 -11  17   3       27.35       11.18      8.80 o
 -10  17   3       55.33       58.30     10.00 o
  -9  17   3      254.28      261.74     13.95 o
  -8  17   3      294.61      272.49     14.12 o
  -7  17   3      731.79      710.01     28.14 o
  -6  17   3     1046.79     1053.74     27.96 o
  -5  17   3      373.42      386.58     21.91 o
  -4  17   3      637.20      629.40     19.80 o
  -3  17   3      106.44       93.34     11.37 o
  -2  17   3      381.68      440.23     20.88 o
  -1  17   3       83.19       61.22     14.24 o
   0  17   3      111.00       80.92     15.10 o
 -17  18   3       42.58       59.14     14.44 o
 -16  18   3       86.27       80.52     15.18 o
 -15  18   3      170.59      189.00     16.84 o
 -14  18   3       98.10       85.73     12.57 o
 -13  18   3       19.18       12.26     11.24 o
 -12  18   3      361.47      373.66     15.81 o
 -11  18   3      808.89      775.46     21.77 o
 -10  18   3      272.57      319.58     15.69 o
  -9  18   3       26.28       45.53     12.43 o
  -8  18   3      242.48      288.61     16.81 o
  -7  18   3     1167.49     1137.45     35.04 o
  -6  18   3      113.79       85.09     17.09 o
  -5  18   3      559.96      619.89     27.95 o
  -4  18   3      158.06      146.16     16.04 o
  -3  18   3      965.27      917.17     38.79 o
  -2  18   3      464.34      496.45     23.23 o
  -1  18   3      147.01      172.90     17.17 o
   0  18   3       48.27       20.49     14.38 o
 -18  19   3      157.00      177.34     18.09 o
 -17  19   3        4.10      -13.86     13.86 o
 -16  19   3      120.22      113.89     16.63 o
 -15  19   3      169.46      167.51     16.93 o
 -14  19   3      175.23      173.62     14.49 o
 -13  19   3       21.42       14.63     11.63 o
 -12  19   3       36.53       44.72     12.44 o
 -11  19   3      767.41      735.14     22.95 o
 -10  19   3      652.66      640.00     36.32 o
  -9  19   3      396.97      421.39     21.65 o
  -8  19   3      450.03      414.64     21.73 o
  -7  19   3      483.92      467.22     38.29 o
  -6  19   3       47.13       50.36     16.65 o
  -5  19   3       16.39       -1.41     13.96 o
  -4  19   3      149.11      168.61     19.06 o
  -3  19   3      378.93      387.30     22.03 o
  -2  19   3      583.89      551.10     25.26 o
  -1  19   3      247.62      298.36     24.11 o
   0  19   3      264.10      246.20     23.19 o
 -19  20   3       54.84      114.30     23.98 o
 -18  20   3      177.54      164.60     21.44 o
 -17  20   3        2.87        4.15     15.13 o
 -16  20   3       72.11       39.47     15.61 o
 -15  20   3      433.09      446.29     19.75 o
 -14  20   3      105.44      111.78     14.64 o
 -13  20   3      352.17      372.03     18.51 o
 -12  20   3      152.43      141.14     15.98 o
 -11  20   3      251.19      284.86     24.67 o
 -10  20   3       59.53       47.90     15.20 o
  -9  20   3       85.68       93.25     16.61 o
  -8  20   3       53.84       36.86     15.27 o
  -7  20   3      216.97      214.54     18.91 o
  -6  20   3       44.42       47.98     15.37 o
  -5  20   3      147.31      138.98     17.42 o
  -4  20   3      414.07      481.97     30.00 o
  -3  20   3       49.11       49.88     18.42 o
  -2  20   3      280.51      360.10     25.52 o
  -1  20   3       12.50       23.44     18.82 o
 -18  21   3      418.56      400.17     47.93 o
 -17  21   3       13.33       33.93     27.50 o
 -16  21   3      478.98      528.61     29.41 o
 -15  21   3      104.16       96.87     15.06 o
 -14  21   3       10.14       -0.55     13.05 o
 -13  21   3        0.62       -7.62     13.71 o
 -12  21   3      242.37      248.45     18.72 o
 -11  21   3      644.77      669.49     25.96 o
 -10  21   3      142.41      198.99     20.00 o
  -9  21   3       53.67       48.97     16.57 o
  -8  21   3      542.75      622.21     29.70 o
  -7  21   3       43.15       14.29     15.96 o
  -6  21   3      159.09      214.19     22.59 o
  -5  21   3       66.55       54.20     19.00 o
  -4  21   3      107.54      110.97     20.72 o
  -3  21   3       51.55       38.92     24.75 o
 -16  22   3       60.36       61.95     20.74 o
 -15  22   3      310.66      339.79     28.26 o
 -14  22   3       40.18       -2.80     18.62 o
 -13  22   3      133.91      146.08     20.55 o
 -12  22   3       75.64      106.94     19.38 o
 -11  22   3      528.99      565.19     25.01 o
 -10  22   3        5.32      -16.17     16.17 o
  -9  22   3       12.01       14.98     16.32 o
  -8  22   3       14.60      -17.82     17.82 o
  -7  22   3       57.84       57.00     24.66 o
  -6  22   3      268.84      333.26     44.59 o
   0   1   4    16163.42    15226.62    194.11 o
  -1   2   4    14991.91    13568.55    134.61 o
   0   2   4    10447.45     9394.67     87.13 o
  -2   3   4      223.90      341.16      5.99 o
  -1   3   4    24727.71    26244.09    213.54 o
   0   3   4     3735.60     3268.99     28.48 o
  -3   4   4      912.42      611.70      7.90 o
  -2   4   4     4955.13     3796.42     39.97 o
  -1   4   4     6382.62     6631.32     61.86 o
   0   4   4     2820.45     2811.99     28.43 o
  -4   5   4     3563.06     3808.96     37.91 o
  -3   5   4    13463.35    14494.04    137.22 o
  -2   5   4     1838.43     2155.93     22.08 o
  -1   5   4     2841.21     2736.97     29.79 o
   0   5   4      785.59      763.00     12.26 o
  -5   6   4     2716.70     2930.10     30.77 o
  -4   6   4     2748.19     2936.73     28.64 o
  -3   6   4     1139.81     1457.21     16.61 o
  -2   6   4     3761.58     3921.52     39.84 o
  -1   6   4     5639.68     4987.29     54.40 o
   0   6   4      813.32      935.90     12.73 o
  -6   7   4     1888.32     1914.92     22.41 o
  -5   7   4     1263.79      958.83     11.66 o
  -4   7   4      876.33      780.14     11.08 o
  -3   7   4     1133.66     1588.00     19.48 o
  -2   7   4      844.39      728.12     14.44 o
  -1   7   4      431.08      468.47     10.65 o
   0   7   4       77.04       81.22      5.36 o
  -7   8   4     4375.51     4917.47     52.60 o
  -6   8   4     7023.02     7189.80     69.71 o
  -5   8   4      136.45       96.02      5.24 o
  -3   8   4      118.83      199.61      5.56 o
  -2   8   4     6411.20     6809.71     70.96 o
  -1   8   4     1385.90     1626.78     23.10 o
   0   8   4     4447.57     4490.55     55.94 o
  -8   9   4      404.84      294.35      7.56 o
  -7   9   4     1267.22     1408.78     19.80 o
  -6   9   4      237.23      296.57      7.33 o
  -5   9   4      661.63      647.83     11.41 o
  -4   9   4      557.37      645.97     12.15 o
  -3   9   4      750.62      793.59     16.26 o
  -2   9   4     3580.89     3651.89     46.08 o
  -1   9   4      835.03     1062.52     17.15 o
   0   9   4     1014.42     1119.04     20.05 o
  -9  10   4      673.85      652.88     12.88 o
  -8  10   4      333.99      260.00      8.75 o
  -7  10   4      489.55      540.25     11.57 o
  -6  10   4     1037.50      989.83     17.44 o
  -5  10   4     1102.82      966.59     16.27 o
  -4  10   4     1590.33     1899.16     24.96 o
  -3  10   4     3499.96     3595.22     48.18 o
  -2  10   4      733.01      682.86     14.07 o
  -1  10   4      773.71      833.66     16.12 o
   0  10   4      703.04      727.65     15.14 o
 -10  11   4      453.88      478.51     11.50 o
  -9  11   4      558.16      548.51     12.22 o
  -8  11   4     2625.22     2553.74     34.66 o
  -7  11   4      678.14      622.48     13.07 o
  -6  11   4      329.02      301.54      9.41 o
  -5  11   4      290.77      387.74      9.94 o
  -4  11   4     1102.25     1089.74     19.24 o
  -3  11   4      457.20      381.60     10.76 o
  -2  11   4      567.94      519.24     12.89 o
  -1  11   4     1768.02     1776.45     27.54 o
   0  11   4      146.68      202.44      8.21 o
 -11  12   4     1415.97     1435.42     23.30 o
 -10  12   4     1158.49     1200.86     19.85 o
  -9  12   4     2768.47     2768.53     37.65 o
  -8  12   4        6.07       -5.62      5.62 o
  -7  12   4       85.46      150.54      7.96 o
  -6  12   4     2199.28     2181.59     30.66 o
  -5  12   4      162.26      156.16      7.44 o
  -4  12   4      447.41      549.37     14.12 o
  -3  12   4      431.17      414.99     12.42 o
  -2  12   4     1444.82     1407.49     26.15 o
  -1  12   4      342.35      305.48     10.98 o
   0  12   4      569.42      498.68     13.59 o
 -12  13   4      162.86      186.04      9.46 o
 -11  13   4      292.83      322.60     10.60 o
 -10  13   4      914.72      903.61     17.52 o
  -9  13   4      750.56      715.16     15.43 o
  -8  13   4      161.53      196.07      8.56 o
  -7  13   4      621.95      707.36     14.98 o
  -6  13   4       21.89       11.11      6.15 o
  -5  13   4       10.80       23.73      5.89 o
  -4  13   4       64.12       57.77      7.48 o
  -3  13   4      167.84      210.07     11.52 o
  -2  13   4       26.32       22.04      7.34 o
  -1  13   4       70.33       74.05      7.91 o
   0  13   4       41.13       42.42      7.77 o
 -13  14   4      274.04      248.38     10.67 o
 -12  14   4       18.74       22.23      7.33 o
 -11  14   4      381.88      453.93     12.72 o
 -10  14   4      593.21      634.28     15.24 o
  -9  14   4       65.23       53.79      7.20 o
  -8  14   4      766.31      632.40     14.67 o
  -7  14   4      597.63      578.61     14.88 o
  -6  14   4       69.62       68.62      8.02 o
  -5  14   4      509.64      484.96     14.21 o
  -4  14   4      660.92      657.23     17.06 o
  -3  14   4     3492.43     3443.82     51.63 o
  -2  14   4     2414.15     2348.95     37.94 o
  -1  14   4     1811.10     1781.65     35.02 o
   0  14   4       80.72       66.00      9.68 o
 -14  15   4      609.32      576.94     17.04 o
 -13  15   4      698.02      723.97     17.85 o
 -12  15   4       33.99       40.40      8.19 o
 -11  15   4      664.84      675.94     16.39 o
 -10  15   4      121.77      100.05      8.31 o
  -9  15   4      183.59      157.07      8.97 o
  -8  15   4      277.89      317.11     10.90 o
  -7  15   4      400.38      407.41     13.67 o
  -6  15   4     1607.82     1602.70     29.37 o
  -5  15   4      465.06      425.28     15.01 o
  -4  15   4      137.86      147.17     10.10 o
  -3  15   4      186.70      179.56     10.71 o
  -2  15   4     1366.00     1368.91     28.67 o
  -1  15   4      108.99       93.53      9.92 o
   0  15   4      590.53      645.63     18.43 o
 -15  16   4       62.46       49.47     11.13 o
 -14  16   4       34.17       20.13      9.78 o
 -13  16   4      106.33      131.64     10.64 o
 -12  16   4     1128.25     1097.58     20.63 o
 -11  16   4      215.82      251.46     10.41 o
 -10  16   4      367.10      347.14     12.42 o
  -9  16   4     1078.86     1086.32     21.91 o
  -8  16   4      985.66      946.09     23.25 o
  -7  16   4      534.02      557.29     18.15 o
  -6  16   4      919.04      912.21     25.03 o
  -5  16   4      329.60      338.06     15.66 o
  -4  16   4       91.09       91.31     10.49 o
  -3  16   4      616.50      590.25     17.27 o
  -2  16   4      193.73      178.87     12.56 o
  -1  16   4      623.12      641.95     21.66 o
   0  16   4      261.87      307.07     18.54 o
 -16  17   4       39.11       25.13     14.12 o
 -15  17   4       55.36       46.09     13.28 o
 -14  17   4      498.98      486.65     19.25 o
 -13  17   4       74.68       67.11     11.99 o
 -12  17   4       83.84       78.87     10.92 o
 -11  17   4      548.63      492.92     16.82 o
 -10  17   4       63.15       46.92     14.96 o
  -9  17   4       70.14       72.49     11.56 o
  -8  17   4      693.53      736.15     23.88 o
  -7  17   4      170.13      156.40     12.35 o
  -6  17   4      122.33      114.37     14.06 o
  -5  17   4      367.86      380.77     19.23 o
  -4  17   4      336.97      352.33     21.66 o
  -3  17   4       92.17      105.42     12.66 o
  -2  17   4      461.50      442.27     26.37 o
  -1  17   4       11.78       16.18     12.94 o
   0  17   4      121.42      140.96     16.72 o
 -17  18   4      174.09      162.39     16.74 o
 -16  18   4       47.04       40.95     14.11 o
 -15  18   4      278.81      268.88     18.00 o
 -14  18   4      594.41      541.29     19.97 o
 -13  18   4      272.24      242.30     15.07 o
 -12  18   4       27.74       21.63     12.08 o
 -11  18   4      493.79      507.17     18.85 o
 -10  18   4      218.42      210.74     15.31 o
  -9  18   4      165.09      185.30     16.25 o
  -8  18   4      110.08      132.40     15.42 o
  -7  18   4       19.85       20.74     13.18 o
  -6  18   4      187.79      215.19     19.74 o
  -5  18   4      333.14      361.65     22.56 o
  -4  18   4       38.89       57.47     14.38 o
  -3  18   4       27.91       23.87     14.16 o
  -2  18   4      141.49      137.17     16.09 o
  -1  18   4      115.08       85.53     15.82 o
   0  18   4      309.74      355.39     21.45 o
 -18  19   4      238.45      253.48     20.24 o
 -17  19   4      134.54      118.50     16.96 o
 -16  19   4      285.92      307.10     20.52 o
 -15  19   4        7.90        9.09     18.98 o
 -14  19   4      341.56      375.49     21.92 o
 -13  19   4      239.02      231.96     15.69 o
 -12  19   4      261.05      249.06     15.53 o
 -11  19   4       10.32        5.52     11.23 o
 -10  19   4      130.55      114.73     15.72 o
  -9  19   4       11.64        0.64     15.78 o
  -8  19   4        8.05      -10.35     13.28 o
  -7  19   4      134.00      145.58     16.49 o
  -6  19   4      531.59      538.03     27.11 o
  -5  19   4       80.74       25.77     14.07 o
  -4  19   4       37.14       14.85     15.36 o
  -3  19   4       51.01       25.39     14.77 o
  -2  19   4        1.90        5.44     14.60 o
  -1  19   4       33.65       61.80     16.23 o
   0  19   4      634.48      713.08     32.73 o
 -19  20   4       26.97       38.08     18.75 o
 -18  20   4      224.61      246.73     20.35 o
 -17  20   4       77.40       84.34     16.94 o
 -16  20   4      163.23      150.80     18.15 o
 -15  20   4      292.68      349.47     18.31 o
 -14  20   4      226.53      219.83     16.59 o
 -13  20   4      441.91      473.06     20.15 o
 -12  20   4       32.57       29.28     12.37 o
 -11  20   4       37.12       41.61     15.32 o
 -10  20   4      111.41       98.65     16.34 o
  -9  20   4       34.68        6.57     14.77 o
  -8  20   4      116.91      103.91     16.82 o
  -7  20   4       62.91       58.01     15.40 o
  -6  20   4      288.42      299.27     23.18 o
  -5  20   4      279.41      317.29     20.82 o
  -4  20   4       11.30       15.27     15.22 o
  -3  20   4      150.82      205.50     19.10 o
  -2  20   4       59.05       46.83     23.89 o
  -1  20   4      313.18      386.96     26.84 o
 -18  21   4      241.68      307.91     25.55 o
 -17  21   4      240.21      251.78     23.86 o
 -16  21   4      235.27      236.10     22.01 o
 -15  21   4       40.75       37.46     14.21 o
 -14  21   4      103.13      101.79     15.14 o
 -13  21   4      370.89      431.60     23.72 o
 -12  21   4      102.80       87.55     15.37 o
 -11  21   4      215.92      258.19     20.37 o
 -10  21   4      202.85      204.55     19.08 o
  -9  21   4      152.40      161.02     18.87 o
  -8  21   4       17.29       34.81     15.98 o
  -7  21   4       33.21       12.76     15.71 o
  -6  21   4       47.15       33.03     16.57 o
  -5  21   4       30.34       50.94     18.54 o
  -4  21   4      240.93      245.03     23.97 o
  -3  21   4       20.77       -0.54     18.61 o
 -16  22   4      168.42      176.59     22.36 o
 -15  22   4      143.82      143.60     18.21 o
 -14  22   4        6.10       16.51     15.35 o
 -13  22   4       35.29       57.36     18.86 o
 -12  22   4       53.91       64.49     16.33 o
 -11  22   4      198.37      221.10     19.36 o
 -10  22   4       20.72        2.79     15.83 o
  -9  22   4      212.96      192.37     20.58 o
  -8  22   4       67.29       45.41     20.64 o
  -7  22   4       27.66      -16.04     16.04 o
  -6  22   4      148.98      109.99     19.51 o
   0   1   5     1875.95     1533.43     22.95 o
  -1   2   5     4739.35     4994.03     53.28 o
   0   2   5     1061.01     1337.30     14.95 o
  -2   3   5     1374.29     1107.50     11.16 o
   0   3   5     3213.30     3801.32     33.94 o
  -3   4   5     3140.83     3283.06     30.49 o
  -2   4   5     3538.52     4144.67     38.07 o
  -1   4   5     1948.96     1852.17     18.41 o
   0   4   5     2104.48     2269.38     21.23 o
  -4   5   5     2129.54     2660.27     28.15 o
  -3   5   5     2490.60     2182.04     22.49 o
  -2   5   5     3146.38     2920.69     31.30 o
  -1   5   5     4441.19     4792.87     48.28 o
   0   5   5     6034.54     5931.56     61.81 o
  -5   6   5     2708.85     2292.09     24.86 o
  -3   6   5     3623.35     3523.65     36.17 o
  -2   6   5      696.17      684.52      9.50 o
  -1   6   5     6558.84     7260.34     81.45 o
   0   6   5     4852.75     5560.61     63.29 o
  -6   7   5     7091.21     7482.30     77.66 o
  -5   7   5    15121.93    15347.24    136.34 o
  -4   7   5     1889.83     1419.08     16.20 o
  -3   7   5     3017.59     3044.48     32.05 o
  -2   7   5      875.32      737.54     10.93 o
  -1   7   5      602.24      591.50     10.33 o
   0   7   5     4332.57     4685.48     54.31 o
  -7   8   5      200.47      125.58      5.43 o
  -6   8   5     7699.71     7848.77     73.37 o
  -5   8   5      229.38      320.61      6.75 o
  -4   8   5     2998.86     3449.61     36.23 o
  -3   8   5      302.44      334.60      7.05 o
  -2   8   5     2630.46     2529.83     28.61 o
  -1   8   5      585.37      579.37     10.48 o
   0   8   5     1097.56     1366.61     21.36 o
  -8   9   5      401.43      373.83      9.70 o
  -7   9   5       26.52       21.67      3.92 o
  -6   9   5       92.22      102.38      4.12 o
  -5   9   5     2235.51     2491.09     26.62 o
  -4   9   5     5744.45     6156.08     62.30 o
  -3   9   5      861.82      859.34     11.21 o
  -2   9   5      616.38      557.57     11.65 o
  -1   9   5      621.29      695.91     13.12 o
   0   9   5     2429.49     2551.92     35.82 o
  -9  10   5      286.55      296.00      8.45 o
  -8  10   5      294.44      327.08      9.12 o
  -7  10   5     1028.94      986.79     15.35 o
  -6  10   5     1082.41     1206.01     18.94 o
  -5  10   5      299.10      423.99     12.75 o
  -4  10   5      222.86      258.22      6.66 o
  -3  10   5     2138.10     2384.18     33.69 o
  -2  10   5     1792.13     1894.23     27.75 o
  -1  10   5      193.70      207.75      7.80 o
   0  10   5      863.49      945.91     17.77 o
 -10  11   5      324.41      224.41      9.68 o
  -9  11   5      985.65      902.01     19.63 o
  -8  11   5     1423.47     1412.88     21.85 o
  -7  11   5      374.12      289.35      9.26 o
  -6  11   5      317.79      330.65      9.30 o
  -5  11   5      787.84      778.70     13.63 o
  -4  11   5     3725.84     3649.36     42.54 o
  -3  11   5     2197.92     2193.06     32.15 o
  -2  11   5     3696.07     3719.66     50.48 o
  -1  11   5      880.84     1143.85     20.20 o
   0  11   5       72.03       86.45      7.19 o
 -11  12   5      150.63      146.60      8.98 o
 -10  12   5      483.30      552.03     12.78 o
  -9  12   5      197.84      126.05      7.38 o
  -8  12   5      183.50      256.40     10.80 o
  -7  12   5      496.02      466.48     12.62 o
  -6  12   5      505.74      501.83     11.97 o
  -5  12   5      260.64      207.00      9.01 o
  -4  12   5      378.75      378.67     11.66 o
  -3  12   5     1463.68     1191.74     22.01 o
  -2  12   5      432.61      488.91     13.69 o
  -1  12   5      623.12      502.65     14.28 o
   0  12   5      218.30      161.84      8.80 o
 -12  13   5      686.56      674.50     16.19 o
 -11  13   5      934.96      914.42     17.87 o
 -10  13   5      606.27      550.98     14.48 o
  -9  13   5      581.42      608.34     12.84 o
  -8  13   5       57.35       64.94      7.67 o
  -7  13   5      461.91      462.87     11.99 o
  -6  13   5      398.12      455.90     11.15 o
  -5  13   5      491.57      555.81     15.05 o
  -4  13   5       59.46       50.87      7.52 o
  -3  13   5      318.86      321.98     12.58 o
  -2  13   5      733.46      721.51     17.37 o
  -1  13   5      224.96      169.88      9.13 o
   0  13   5      392.50      462.18     17.02 o
 -13  14   5     1454.81     1423.40     30.48 o
 -12  14   5       30.78       11.30      7.72 o
 -11  14   5      554.38      478.86     13.18 o
 -10  14   5      109.95      146.81      8.96 o
  -9  14   5      131.74      156.25      9.12 o
  -8  14   5       66.03       50.36      6.93 o
  -7  14   5      881.00      831.44     17.70 o
  -6  14   5      327.04      364.74     11.22 o
  -5  14   5      313.73      392.74     11.93 o
  -4  14   5       98.56       87.86      8.61 o
  -3  14   5      307.23      317.64     13.11 o
  -2  14   5      278.21      315.69     13.25 o
  -1  14   5     1652.70     1533.86     28.45 o
   0  14   5      447.43      450.26     14.82 o
 -14  15   5      816.12      804.51     24.00 o
 -13  15   5      310.20      327.83     17.55 o
 -12  15   5     1819.47     1864.86     31.68 o
 -11  15   5     1338.84     1332.32     23.56 o
 -10  15   5      827.93      931.06     19.55 o
  -9  15   5       75.98       73.52      8.42 o
  -8  15   5      794.39      821.40     18.23 o
  -7  15   5      332.55      327.70     13.71 o
  -6  15   5      485.49      443.82     14.16 o
  -5  15   5      494.71      467.41     15.55 o
  -4  15   5       17.78        0.26      8.48 o
  -3  15   5      167.16      182.24     11.78 o
  -2  15   5     1771.40     1871.91     33.21 o
  -1  15   5       60.38       55.21     11.17 o
   0  15   5       28.27       15.62     10.61 o
 -15  16   5       11.31        2.05     10.62 o
 -14  16   5       40.13       48.23     11.32 o
 -13  16   5      698.11      676.56     21.11 o
 -12  16   5     4018.81     3661.87     61.84 o
 -11  16   5      741.11      738.45     18.95 o
 -10  16   5      191.39      173.08     11.06 o
  -9  16   5      156.62      158.47     12.19 o
  -8  16   5      185.91      189.42     11.64 o
  -7  16   5      319.52      285.25     13.83 o
  -6  16   5       89.89       87.62     11.94 o
  -5  16   5      283.20      290.18     17.08 o
  -4  16   5      171.20      179.43     14.82 o
  -3  16   5      156.59      176.93     14.62 o
  -2  16   5      891.58      876.91     44.54 o
  -1  16   5       37.66       48.75     11.87 o
   0  16   5      166.38      130.90     15.26 o
 -16  17   5      120.89      137.91     15.97 o
 -15  17   5        5.75      -12.23     12.23 o
 -14  17   5      160.88      155.16     13.71 o
 -13  17   5      420.76      442.91     17.48 o
 -12  17   5      150.99      152.68     12.96 o
 -11  17   5      488.05      463.67     18.76 o
 -10  17   5      139.84      150.47     13.54 o
  -9  17   5       87.87       77.20     12.22 o
  -8  17   5      618.02      567.28     22.47 o
  -7  17   5      129.23      141.31     15.34 o
  -6  17   5       11.40       30.91     12.96 o
  -5  17   5      328.62      366.61     23.16 o
  -4  17   5      118.58      122.75     14.02 o
  -3  17   5      301.60      276.78     16.55 o
  -2  17   5      238.15      248.88     17.75 o
  -1  17   5      294.54      289.09     18.92 o
   0  17   5       37.16       41.76     13.88 o
 -17  18   5      535.84      526.12     23.95 o
 -16  18   5      537.66      520.07     23.79 o
 -15  18   5      352.56      385.99     20.78 o
 -14  18   5      277.91      252.16     15.42 o
 -13  18   5      360.15      393.94     17.51 o
 -12  18   5      364.90      363.39     16.81 o
 -11  18   5       22.37       18.07     11.79 o
 -10  18   5      207.18      166.80     14.54 o
  -9  18   5       71.03       66.21     14.29 o
  -8  18   5      106.84      111.94     21.08 o
  -7  18   5       87.51       82.91     14.49 o
  -6  18   5        7.93       26.92     13.36 o
  -5  18   5       85.45       97.22     16.84 o
  -4  18   5      638.32      685.45     26.49 o
  -3  18   5      174.08      178.46     21.54 o
  -2  18   5      939.07     1033.22     51.58 o
  -1  18   5      189.22      191.77     18.01 o
   0  18   5       21.55       24.47     14.99 o
 -18  19   5       10.32       48.27     16.08 o
 -17  19   5      515.04      493.31     24.14 o
 -16  19   5       17.78       19.74     14.92 o
 -15  19   5       17.63       21.40     14.35 o
 -14  19   5       43.70       38.68     12.47 o
 -13  19   5       75.68       57.26     12.86 o
 -12  19   5      144.57      140.26     13.97 o
 -11  19   5       80.19       82.93     13.47 o
 -10  19   5       25.50       -8.69     15.99 o
  -9  19   5      118.39      124.96     16.43 o
  -8  19   5      363.75      356.11     20.74 o
  -7  19   5       56.03       51.28     15.05 o
  -6  19   5       17.42       -5.81     13.42 o
  -5  19   5       54.66       54.16     17.33 o
  -4  19   5       43.32       30.11     17.24 o
  -3  19   5       76.85      104.16     16.32 o
  -2  19   5      115.87      106.39     17.02 o
  -1  19   5      320.19      384.57     22.49 o
   0  19   5      131.55      135.74     18.75 o
 -19  20   5      170.76      178.56     22.47 o
 -18  20   5      472.55      521.34     25.99 o
 -17  20   5      125.20      110.71     17.78 o
 -16  20   5      503.01      541.45     38.85 o
 -15  20   5       60.63       68.24     16.73 o
 -14  20   5        5.88       -4.78     12.37 o
 -13  20   5      116.49      144.65     14.98 o
 -12  20   5      635.23      643.78     22.43 o
 -11  20   5       80.95       69.13     15.88 o
 -10  20   5      345.09      328.32     23.96 o
  -9  20   5       56.95       42.23     15.23 o
  -8  20   5      116.91      136.35     17.55 o
  -7  20   5      310.93      324.79     25.27 o
  -6  20   5      142.03      146.26     18.23 o
  -5  20   5       88.73      105.69     16.82 o
  -4  20   5        1.03        1.56     15.33 o
  -3  20   5      381.98      408.67     23.26 o
  -2  20   5      525.90      560.76     26.59 o
  -1  20   5      489.10      482.11     42.71 o
 -17  21   5      352.92      377.45     23.26 o
 -16  21   5       75.20       62.49     17.09 o
 -15  21   5      122.81      111.13     16.49 o
 -14  21   5       97.21       75.72     14.59 o
 -13  21   5       36.80       35.61     14.01 o
 -12  21   5      337.48      333.18     20.47 o
 -11  21   5        5.25        8.38     15.72 o
 -10  21   5       87.25       84.69     16.72 o
  -9  21   5       18.18       -0.63     20.55 o
  -8  21   5      264.31      308.09     21.50 o
  -7  21   5       39.87       13.36     16.11 o
  -6  21   5       24.58        7.47     14.31 o
  -5  21   5      191.81      211.36     18.36 o
  -4  21   5      144.91      182.32     22.11 o
 -15  22   5      256.77      261.69     19.70 o
 -14  22   5       22.87       21.46     15.01 o
 -13  22   5       87.03       66.29     16.45 o
 -12  22   5      279.51      285.24     24.50 o
 -11  22   5      132.83      168.33     28.83 o
 -10  22   5      317.98      372.67     23.98 o
  -9  22   5      207.29      232.10     21.08 o
  -8  22   5      295.88      353.35     23.82 o
  -7  22   5        9.27        4.83     16.08 o
   0   0   6     6368.77     5660.76    222.67 o
   0   1   6     1158.21      828.18     13.98 o
   0   2   6     2670.19     3280.01     35.18 o
  -1   3   6       45.59       76.40      2.65 o
   0   3   6     1589.12     1372.34     14.23 o
  -3   4   6     1819.48     1648.60     16.32 o
  -2   4   6     1210.37     1151.72     12.50 o
  -1   4   6     4986.78     4889.79     45.58 o
   0   4   6      702.43      685.04      8.34 o
  -4   5   6     1391.78     1301.71     13.88 o
  -3   5   6      115.27       67.45      2.81 o
  -2   5   6     5616.23     5309.17     51.26 o
  -1   5   6      308.02      311.81      6.42 o
   0   5   6     6750.04     7321.65     68.23 o
  -5   6   6     3121.82     3320.34     39.36 o
  -4   6   6     4198.61     4921.04     48.09 o
  -3   6   6     1750.47     1605.76     17.43 o
  -2   6   6     1583.29     1970.99     20.84 o
  -1   6   6       14.88       26.25      3.07 o
  -6   7   6     1593.71     1845.96     27.31 o
  -5   7   6      742.12      752.10     11.92 o
  -4   7   6     1719.80     1611.66     17.96 o
  -3   7   6     8361.56    10005.85    102.65 o
  -2   7   6     1275.48     1089.91     14.38 o
  -1   7   6     2516.66     2892.33     33.71 o
   0   7   6     1450.02     1911.16     24.34 o
  -7   8   6       44.65       78.72      4.42 o
  -6   8   6      960.11     1247.14     15.68 o
  -5   8   6     1492.89     1424.99     16.55 o
  -4   8   6      247.65      244.74      5.71 o
  -3   8   6      877.52      731.75     11.05 o
  -2   8   6     8461.28     8191.98     79.25 o
  -1   8   6     4613.93     4769.40     53.31 o
   0   8   6     1531.43     1648.04     24.38 o
  -8   9   6     1562.41     1324.35     17.52 o
  -7   9   6     1058.60     1222.38     15.22 o
  -6   9   6       31.49       21.86      3.44 o
  -5   9   6      501.07      666.81      9.73 o
  -4   9   6      228.44      312.86      6.60 o
  -3   9   6      202.90      179.58      5.27 o
  -2   9   6     2816.31     3021.62     35.45 o
  -1   9   6      264.84      331.41      8.99 o
   0   9   6     1415.41     1564.73     24.17 o
  -9  10   6        6.92       25.58      6.11 o
  -8  10   6      251.01      204.08      6.74 o
  -7  10   6       52.44       49.69      4.54 o
  -6  10   6     1863.30     2059.20     23.98 o
  -5  10   6      956.98     1069.67     15.10 o
  -4  10   6     1356.14     1365.77     17.37 o
  -3  10   6      187.44      194.28      6.48 o
  -2  10   6     2778.62     2447.32     31.35 o
  -1  10   6      207.83      217.54      7.89 o
   0  10   6     1423.56     1451.00     22.43 o
 -10  11   6       86.96       82.15      6.70 o
  -9  11   6      187.44      228.72      8.40 o
  -8  11   6      468.18      550.17     12.48 o
  -7  11   6      666.97      676.06     13.39 o
  -6  11   6      793.67      849.84     14.64 o
  -5  11   6      529.04      470.21     10.19 o
  -4  11   6      753.32      814.47     12.97 o
  -3  11   6      573.78      605.28     12.53 o
  -2  11   6      980.67     1011.42     17.78 o
  -1  11   6      830.72      724.47     16.50 o
   0  11   6      778.25      698.56     16.42 o
 -11  12   6      587.33      583.29     15.50 o
 -10  12   6      836.86      848.33     16.63 o
  -9  12   6      111.32       89.58      7.07 o
  -8  12   6      930.47      851.13     15.70 o
  -7  12   6     1043.82     1269.16     27.87 o
  -6  12   6     3572.66     3746.19     45.89 o
  -5  12   6     1882.91     1975.01     26.76 o
  -4  12   6      119.70      112.71      7.46 o
  -3  12   6       31.48       29.05      7.01 o
  -2  12   6     1015.97     1069.84     21.13 o
  -1  12   6      124.21      126.43      8.74 o
   0  12   6      313.93      323.63     10.92 o
 -12  13   6     1859.79     1781.25     35.17 o
 -11  13   6      413.44      371.57     13.06 o
 -10  13   6       66.12       58.51      7.92 o
  -9  13   6      668.68      778.39     18.02 o
  -8  13   6      125.17      117.77      8.21 o
  -7  13   6      470.54      448.09     12.60 o
  -6  13   6     1143.41     1274.52     21.44 o
  -5  13   6      170.05      144.95      7.22 o
  -4  13   6      545.89      574.57     16.42 o
  -3  13   6      776.20      730.34     17.63 o
  -2  13   6      684.08      622.47     20.48 o
  -1  13   6      249.79      240.08     12.11 o
   0  13   6     1588.84     1564.83     28.62 o
 -13  14   6      589.12      565.92     22.32 o
 -12  14   6      460.49      497.47     15.43 o
 -11  14   6      979.20      833.44     17.66 o
 -10  14   6     1184.28     1160.31     24.31 o
  -9  14   6       73.31       54.66      6.84 o
  -8  14   6        3.21        5.89      6.50 o
  -7  14   6      412.98      390.04     11.08 o
  -6  14   6      308.04      330.85     11.25 o
  -5  14   6     2333.66     2131.52     33.06 o
  -4  14   6       53.66       34.58     10.06 o
  -3  14   6      951.32     1002.62     23.13 o
  -2  14   6      492.99      446.34     15.29 o
  -1  14   6      601.52      565.87     19.43 o
   0  14   6       81.15       75.70     11.45 o
 -14  15   6       80.82      112.86     12.60 o
 -13  15   6      881.40      821.39     24.34 o
 -12  15   6      896.31      770.46     21.78 o
 -11  15   6      292.32      255.30     13.65 o
 -10  15   6      831.62      716.72     20.27 o
  -9  15   6       55.08       55.78      9.73 o
  -8  15   6       19.73       35.26      6.90 o
  -7  15   6      339.40      324.69     11.43 o
  -6  15   6       11.02        7.84      7.87 o
  -5  15   6      428.86      348.49     14.23 o
  -4  15   6      853.66      760.43     22.56 o
  -3  15   6      878.85      855.57     26.69 o
  -2  15   6      459.27      511.89     20.44 o
  -1  15   6      393.51      449.55     18.13 o
   0  15   6      229.99      205.70     14.34 o
 -15  16   6       57.40       53.99     12.10 o
 -14  16   6      274.63      251.68     14.92 o
 -13  16   6      119.59      125.71     13.27 o
 -12  16   6      171.62      161.94     12.30 o
 -11  16   6      656.04      616.41     21.08 o
 -10  16   6      531.19      465.52     18.99 o
  -9  16   6      316.98      272.54     15.06 o
  -8  16   6     1751.41     1684.40     36.73 o
  -7  16   6      192.50      193.32     14.96 o
  -6  16   6      112.17       85.10     13.11 o
  -5  16   6       19.73       24.48     11.65 o
  -4  16   6      173.98      189.27     15.12 o
  -3  16   6      705.91      675.95     24.50 o
  -2  16   6      644.90      623.12     21.56 o
  -1  16   6       22.27       17.85     11.19 o
   0  16   6      905.26      889.77     26.33 o
 -16  17   6       17.63       10.91     13.05 o
 -15  17   6       52.21       49.55     12.39 o
 -14  17   6       70.47       47.10     12.01 o
 -13  17   6      505.85      494.46     18.52 o
 -12  17   6      106.42      115.38     12.31 o
 -11  17   6      137.69      125.71     13.30 o
 -10  17   6      218.72      184.15     14.22 o
  -9  17   6      216.44      206.98     14.57 o
  -8  17   6      267.49      279.02     23.91 o
  -7  17   6      764.59      758.83     43.26 o
  -6  17   6      429.75      419.56     20.23 o
  -5  17   6     1301.72     1228.51     31.19 o
  -4  17   6       43.00       33.82     12.50 o
  -3  17   6       50.56       63.99     12.30 o
  -2  17   6       14.23       27.24     12.01 o
  -1  17   6      543.28      589.01     24.97 o
   0  17   6        0.33      -13.33     13.33 o
 -17  18   6      170.25      191.73     18.46 o
 -16  18   6       34.28       26.96     14.31 o
 -15  18   6      344.36      328.82     19.82 o
 -14  18   6       78.99       64.64     13.60 o
 -13  18   6      593.06      561.88     20.02 o
 -12  18   6      395.60      396.99     17.57 o
 -11  18   6        3.72       -9.07     11.22 o
 -10  18   6      536.72      525.98     24.14 o
  -9  18   6       29.33       15.17     12.84 o
  -8  18   6      152.23      160.09     15.96 o
  -7  18   6      310.65      256.22     18.27 o
  -6  18   6       81.19       61.43     14.31 o
  -5  18   6      391.29      395.94     21.25 o
  -4  18   6      194.78      195.65     19.72 o
  -3  18   6        4.54       21.65     13.75 o
  -2  18   6      994.38      955.20     31.94 o
  -1  18   6      208.71      232.60     18.94 o
   0  18   6      204.06      214.21     19.02 o
 -18  19   6       49.17       54.71     20.37 o
 -17  19   6       29.76       41.46     15.45 o
 -16  19   6      152.05      143.47     17.11 o
 -15  19   6      511.91      509.22     23.90 o
 -14  19   6      233.78      251.95     16.27 o
 -13  19   6      124.78      112.62     13.71 o
 -12  19   6      146.63      150.34     14.08 o
 -11  19   6       51.94       46.75     12.93 o
 -10  19   6      248.07      244.31     18.49 o
  -9  19   6       40.06       29.44     14.25 o
  -8  19   6       45.16       45.85     14.64 o
  -7  19   6      101.25       68.53     15.44 o
  -6  19   6      345.41      329.04     20.18 o
  -5  19   6      121.44      119.00     16.98 o
  -4  19   6      104.55      131.10     16.92 o
  -3  19   6      203.18      240.39     24.78 o
  -2  19   6       61.60       36.78     15.73 o
  -1  19   6       69.39       44.93     16.42 o
   0  19   6      174.04      176.06     19.61 o
 -18  20   6       25.02       49.59     16.86 o
 -17  20   6       47.08       46.83     16.72 o
 -16  20   6       82.73       87.66     16.73 o
 -15  20   6        0.03      -12.67     12.67 o
 -14  20   6      123.57      113.71     15.66 o
 -13  20   6      192.89      193.92     17.05 o
 -12  20   6      169.23      197.43     21.82 o
 -11  20   6      239.48      268.59     19.88 o
 -10  20   6       75.78       98.50     17.00 o
  -9  20   6       29.46       28.16     14.62 o
  -8  20   6      243.92      210.64     19.48 o
  -7  20   6      132.84      128.99     22.42 o
  -6  20   6        6.87        7.02     15.43 o
  -5  20   6      143.15      127.72     16.82 o
  -4  20   6      543.18      566.43     23.81 o
  -3  20   6      176.38      191.96     19.41 o
  -2  20   6      155.81      142.08     19.10 o
 -17  21   6       99.42      112.83     18.20 o
 -16  21   6      130.83      111.08     17.77 o
 -15  21   6       60.94       46.59     15.26 o
 -14  21   6        8.66        9.79     14.31 o
 -13  21   6      100.44      130.42     16.70 o
 -12  21   6      294.37      335.24     21.53 o
 -11  21   6      323.41      358.74     22.71 o
 -10  21   6      507.05      538.02     25.39 o
  -9  21   6       29.81       32.06     20.49 o
  -8  21   6       41.22       18.25     15.91 o
  -7  21   6       21.12       27.53     16.48 o
  -6  21   6      113.65      118.55     16.91 o
  -5  21   6      168.91      161.37     17.33 o
  -4  21   6      264.84      299.90     24.76 o
 -14  22   6       57.63       48.29     16.11 o
 -13  22   6       32.25       33.41     17.42 o
 -12  22   6      107.76      118.52     19.20 o
 -11  22   6      434.25      529.11     26.68 o
 -10  22   6       17.36       10.68     17.57 o
  -9  22   6      126.81      176.31     20.19 o
  -8  22   6      150.35      190.38     20.64 o
   0   1   7     7150.55     7705.08     99.72 o
  -1   2   7     1365.59      975.93     17.46 o
   0   2   7     8976.75     9745.52    124.19 o
  -2   3   7     5236.47     5507.77     58.09 o
  -3   4   7      892.97     1116.06     12.60 o
  -2   4   7     6523.20     5981.01     62.46 o
  -1   4   7     1399.30     1593.09     20.02 o
   0   4   7      140.30      185.24      4.44 o
  -4   5   7     1799.52     1987.51     20.87 o
  -3   5   7     1470.67     1543.69     16.25 o
  -2   5   7      510.43      696.56      9.55 o
  -1   5   7     7667.62     7473.38     76.40 o
   0   5   7      399.17      368.85      7.87 o
  -5   6   7    13755.17    15278.92    140.02 o
  -4   6   7      799.24      702.93      9.74 o
  -3   6   7      812.04      806.27     10.26 o
  -2   6   7     2195.71     2362.05     25.28 o
  -1   6   7      334.56      358.90      6.69 o
   0   6   7     6764.46     7051.64     70.08 o
  -6   7   7     1658.01     1518.96     18.65 o
  -5   7   7      286.85      356.80      8.59 o
  -4   7   7     2117.92     2218.80     23.30 o
  -3   7   7     3055.89     2889.62     29.47 o
  -2   7   7     1738.16     1872.11     20.33 o
  -1   7   7      222.40      196.74      4.84 o
   0   7   7     1290.21     1536.96     19.31 o
  -7   8   7      118.90      198.55      5.67 o
  -6   8   7     1442.26     1599.56     20.75 o
  -5   8   7     1899.05     1912.24     21.01 o
  -4   8   7      806.55      782.36     10.61 o
  -3   8   7      109.83      104.93      3.93 o
  -2   8   7       78.57      103.11      4.31 o
  -1   8   7       42.92       67.46      4.47 o
   0   8   7      327.75      369.14      9.11 o
  -8   9   7      768.83      751.79     12.03 o
  -7   9   7      125.40      111.24      4.68 o
  -6   9   7     2923.97     3197.13     33.21 o
  -5   9   7     2225.96     2204.87     24.74 o
  -4   9   7      729.76      669.20     10.49 o
  -3   9   7      343.21      404.58      8.13 o
  -2   9   7       97.00      102.60      5.26 o
  -1   9   7     2119.28     2025.94     24.30 o
   0   9   7      997.28     1119.90     25.48 o
  -9  10   7      153.10      135.73      7.14 o
  -8  10   7      148.58      161.10      6.09 o
  -7  10   7      393.50      384.92      8.98 o
  -6  10   7     1391.54     1395.65     17.14 o
  -5  10   7      919.50     1067.33     14.70 o
  -4  10   7     1662.76     1706.06     24.04 o
  -3  10   7      650.92      642.10     10.20 o
  -2  10   7     1370.12     1473.05     18.69 o
  -1  10   7      328.79      394.48     11.85 o
   0  10   7     2062.18     1985.27     30.05 o
 -10  11   7      288.74      307.88     11.08 o
  -9  11   7      490.84      591.57     16.75 o
  -8  11   7      148.38      132.41      7.08 o
  -7  11   7       38.86       68.99      5.20 o
  -6  11   7      216.37      172.19      6.31 o
  -5  11   7     2007.40     2004.99     24.27 o
  -4  11   7       84.16       97.58      5.47 o
  -3  11   7      164.59      245.12      8.33 o
  -2  11   7     2805.74     2791.65     38.72 o
  -1  11   7      474.60      431.33     12.71 o
   0  11   7     1578.40     1450.77     26.27 o
 -11  12   7      807.47      785.26     17.97 o
 -10  12   7       68.46       90.80      7.51 o
  -9  12   7      171.22      219.56      9.66 o
  -8  12   7      721.49      805.66     15.26 o
  -7  12   7      864.26      817.08     14.63 o
  -6  12   7      465.80      459.95     11.09 o
  -5  12   7      243.90      253.73      7.28 o
  -4  12   7     1984.06     2079.07     29.84 o
  -3  12   7      407.38      382.34     10.78 o
  -2  12   7      859.65      812.13     17.89 o
  -1  12   7     1133.46     1111.29     22.07 o
   0  12   7       95.48       98.35      9.61 o
 -12  13   7     1066.82      933.67     24.53 o
 -11  13   7      677.59      580.51     16.23 o
 -10  13   7      105.06      104.49      8.36 o
  -9  13   7       19.32       25.41      7.11 o
  -8  13   7      969.71      951.51     18.24 o
  -7  13   7     1300.57     1254.66     20.92 o
  -6  13   7     2642.54     2550.45     33.47 o
  -5  13   7     1562.44     1478.62     25.08 o
  -4  13   7     3561.05     3603.55     50.36 o
  -3  13   7      561.33      461.41     13.89 o
  -2  13   7     1267.47     1296.53     26.66 o
  -1  13   7       63.28       57.09     11.42 o
   0  13   7      644.05      621.08     22.17 o
 -13  14   7      565.46      610.75     20.58 o
 -12  14   7      152.97      141.08     13.36 o
 -11  14   7      310.52      277.03     13.31 o
 -10  14   7      568.34      504.42     16.26 o
  -9  14   7      600.65      533.73     18.59 o
  -8  14   7     1832.94     1884.17     36.25 o
  -7  14   7     1497.85     1411.97     21.80 o
  -6  14   7     1534.77     1604.02     23.69 o
  -5  14   7      243.99      238.24     11.24 o
  -4  14   7      943.19      975.84     23.12 o
  -3  14   7       99.81      110.85     12.56 o
  -2  14   7        0.62       -3.42     10.21 o
  -1  14   7      162.51      158.29     12.96 o
   0  14   7      181.05      202.26     13.70 o
 -14  15   7       12.54      -10.28     10.28 o
 -13  15   7      224.64      236.01     14.51 o
 -12  15   7     1234.00     1115.68     26.54 o
 -11  15   7     1310.27     1380.41     32.31 o
 -10  15   7      778.03      706.38     22.27 o
  -9  15   7      263.01      223.42     13.74 o
  -8  15   7      769.94      720.91     19.56 o
  -7  15   7      613.18      584.46     17.71 o
  -6  15   7      364.06      374.86     21.47 o
  -5  15   7      156.28      117.55     12.78 o
  -4  15   7      246.65      234.16     14.14 o
  -3  15   7       21.58       14.04     11.40 o
  -2  15   7      655.70      658.50     24.38 o
  -1  15   7      290.78      338.57     16.53 o
   0  15   7      505.12      491.56     19.54 o
 -15  16   7      115.89       87.57     12.80 o
 -14  16   7      363.81      370.93     17.28 o
 -13  16   7      853.53      887.50     26.07 o
 -12  16   7      772.52      813.55     23.20 o
 -11  16   7      300.86      303.62     15.91 o
 -10  16   7      309.94      288.87     15.36 o
  -9  16   7      113.38       76.24     11.91 o
  -8  16   7      587.69      593.16     23.28 o
  -7  16   7      624.53      592.40     22.98 o
  -6  16   7      168.02      174.77     13.51 o
  -5  16   7      761.38      757.53     23.48 o
  -4  16   7      425.55      502.95     21.37 o
  -3  16   7      725.24      717.28     25.96 o
  -2  16   7      710.87      726.33     23.74 o
  -1  16   7      123.00      161.43     13.92 o
   0  16   7      207.18      223.40     15.34 o
 -16  17   7       74.66       44.16     13.35 o
 -15  17   7      156.99      165.86     16.55 o
 -14  17   7      142.19      162.55     14.44 o
 -13  17   7      836.45      909.35     27.06 o
 -12  17   7       50.39       56.63     11.44 o
 -11  17   7      203.72      185.04     15.49 o
 -10  17   7       66.14       68.78     12.15 o
  -9  17   7      245.27      230.51     15.01 o
  -8  17   7       18.72       -8.98     11.47 o
  -7  17   7      118.49      130.21     14.65 o
  -6  17   7      326.80      307.04     16.42 o
  -5  17   7      263.15      298.29     16.60 o
  -4  17   7      343.67      356.87     17.57 o
  -3  17   7      297.36      304.32     18.75 o
  -2  17   7      227.90      233.24     15.89 o
  -1  17   7       36.72       65.44     14.64 o
   0  17   7       48.57       28.68     14.52 o
 -17  18   7      104.40       81.62     16.17 o
 -16  18   7      104.48      108.62     15.90 o
 -15  18   7       42.84       31.07     13.85 o
 -14  18   7      105.13      145.51     15.01 o
 -13  18   7       30.81       49.84     11.98 o
 -12  18   7       28.84       24.01     11.42 o
 -11  18   7      108.09       95.68     13.35 o
 -10  18   7      364.62      390.35     20.15 o
  -9  18   7      302.63      319.46     19.20 o
  -8  18   7       53.67       66.51     15.85 o
  -7  18   7      798.33      749.01     27.85 o
  -6  18   7      165.37      149.69     16.53 o
  -5  18   7      305.38      316.37     17.74 o
  -4  18   7      141.03      146.93     14.85 o
  -3  18   7      259.35      243.77     25.75 o
  -2  18   7      195.94      225.60     18.39 o
  -1  18   7      191.42      184.18     17.87 o
   0  18   7      233.75      221.88     19.22 o
 -18  19   7        6.03        1.03     15.06 o
 -17  19   7      891.16      969.30     33.43 o
 -16  19   7      154.22      175.49     18.02 o
 -15  19   7        7.35       -9.95     13.75 o
 -14  19   7      153.16      161.05     16.16 o
 -13  19   7      126.02      125.13     15.45 o
 -12  19   7       97.26       87.75     13.10 o
 -11  19   7      296.11      293.07     17.81 o
 -10  19   7      280.28      353.57     20.56 o
  -9  19   7      148.82      190.09     17.77 o
  -8  19   7       38.86       30.38     14.66 o
  -7  19   7        7.22       13.77     14.37 o
  -6  19   7       15.49        2.57     13.82 o
  -5  19   7       11.66       11.10     14.68 o
  -4  19   7      211.33      226.14     17.13 o
  -3  19   7       82.15       92.45     15.04 o
  -2  19   7      252.82      270.86     20.63 o
  -1  19   7      324.54      364.53     22.65 o
   0  19   7       55.39       57.32     16.91 o
 -18  20   7      679.19      754.65     30.01 o
 -17  20   7      447.27      517.56     25.21 o
 -16  20   7       90.47       78.62     16.93 o
 -15  20   7       13.69       -5.95     14.69 o
 -14  20   7      164.89      165.39     16.93 o
 -13  20   7       34.90       30.69     14.31 o
 -12  20   7       91.77       99.27     17.03 o
 -11  20   7      105.62      101.81     16.73 o
 -10  20   7      271.61      294.85     20.36 o
  -9  20   7       34.91       27.59     15.25 o
  -8  20   7        7.14      -14.65     14.65 o
  -7  20   7      130.38      164.14     18.42 o
  -6  20   7      210.91      220.64     23.30 o
  -5  20   7       89.43       82.73     15.40 o
  -4  20   7       22.74        0.68     13.74 o
  -3  20   7      130.28      156.21     16.62 o
  -2  20   7       68.11       67.87     17.49 o
 -16  21   7      223.16      259.84     21.01 o
 -15  21   7      109.20      105.25     17.42 o
 -14  21   7       87.46       84.37     19.66 o
 -13  21   7      180.36      176.21     17.53 o
 -12  21   7      292.11      286.68     23.98 o
 -11  21   7       52.62       59.52     18.70 o
 -10  21   7       76.69      133.18     25.55 o
  -9  21   7      146.73      139.10     18.26 o
  -8  21   7       46.91       55.60     17.26 o
  -7  21   7      289.73      326.07     25.80 o
  -6  21   7       82.67       84.34     17.96 o
  -5  21   7       92.95       86.24     16.10 o
 -13  22   7       25.84      -16.36     16.36 o
 -12  22   7       13.62       46.58     19.42 o
 -11  22   7      118.80      174.15     22.52 o
 -10  22   7      175.15      168.68     23.22 o
  -9  22   7      177.98      194.66     20.29 o
   0   1   8      478.09      541.26     13.69 o
  -1   2   8     2694.11     2664.36     32.93 o
   0   2   8     3277.65     4014.80     52.94 o
  -1   3   8     6312.86     5919.77     67.68 o
   0   3   8      383.52      480.10      8.78 o
  -3   4   8     8530.97     8897.40     92.00 o
  -2   4   8     5059.85     5522.75     60.29 o
  -1   4   8     3319.18     3281.29     36.91 o
   0   4   8     8226.05     8430.51     86.56 o
  -4   5   8     2467.10     2711.53     31.29 o
  -3   5   8     2696.56     2602.24     28.90 o
  -2   5   8     1879.73     1980.03     22.92 o
  -1   5   8       38.18       37.30      3.66 o
   0   5   8     1059.05     1145.57     15.05 o
  -5   6   8     4970.91     5025.37     53.33 o
  -4   6   8     4863.49     5052.45     53.35 o
  -3   6   8     6683.44     7260.18     75.11 o
  -2   6   8      319.36      342.50      7.15 o
  -1   6   8     2360.58     2546.53     27.35 o
   0   6   8     1425.11     1497.56     17.99 o
  -6   7   8      688.49      749.41     10.74 o
  -5   7   8      495.34      581.10      9.06 o
  -4   7   8      599.66      573.11      8.74 o
  -3   7   8       28.90       50.88      3.14 o
  -2   7   8     1106.66     1082.65     14.26 o
  -1   7   8      467.73      540.58      8.44 o
   0   7   8      130.17      167.90      5.24 o
  -7   8   8      751.98      835.30     13.47 o
  -6   8   8       81.28       63.39      4.24 o
  -5   8   8     1236.84     1184.77     15.51 o
  -4   8   8      279.67      270.28      5.90 o
  -3   8   8      884.90     1000.88     12.21 o
  -2   8   8     1530.35     1587.44     22.03 o
  -1   8   8      689.91      717.30     11.14 o
   0   8   8      170.14      172.35      5.59 o
  -8   9   8       92.91      107.89      5.65 o
  -7   9   8      435.29      367.20      7.79 o
  -6   9   8       36.97       34.99      3.99 o
  -5   9   8     1974.82     2029.65     24.02 o
  -4   9   8      704.30      533.37      9.00 o
  -3   9   8     3342.26     3921.28     38.55 o
  -2   9   8     1496.56     1300.09     16.56 o
  -1   9   8     3690.19     3953.14     41.99 o
   0   9   8      171.33      164.67      6.58 o
  -9  10   8      862.32      925.99     16.59 o
  -8  10   8      478.08      519.63     12.43 o
  -7  10   8     2548.70     2595.12     29.27 o
  -6  10   8      231.10      156.02      6.44 o
  -5  10   8      377.39      266.57      7.03 o
  -4  10   8       89.78      159.47      5.19 o
  -3  10   8     1706.85     1867.52     21.55 o
  -2  10   8      281.91      259.31      7.21 o
  -1  10   8     1304.98     1352.13     20.13 o
   0  10   8      620.53      573.98     15.48 o
 -10  11   8      212.39      177.04      9.51 o
  -9  11   8      397.10      358.88      9.52 o
  -8  11   8       53.52       50.81      5.49 o
  -7  11   8     1106.44     1115.69     20.94 o
  -6  11   8     1898.40     2389.55     30.85 o
  -5  11   8     3874.21     3761.82     42.17 o
  -4  11   8     2232.55     2158.50     31.43 o
  -3  11   8     1013.73     1026.25     22.55 o
  -2  11   8      132.47      118.12      6.41 o
  -1  11   8     2380.27     2221.41     29.89 o
   0  11   8      241.94      243.88      8.90 o
 -11  12   8     1345.63     1219.26     27.24 o
 -10  12   8     1551.35     1533.01     29.21 o
  -9  12   8      193.61      214.32      9.44 o
  -8  12   8      837.77      798.69     21.93 o
  -7  12   8      649.67      612.61     13.55 o
  -6  12   8      775.23      716.96     14.60 o
  -5  12   8       84.81       51.92      7.29 o
  -4  12   8     4295.85     4102.05     52.99 o
  -3  12   8     2198.73     2164.58     29.47 o
  -2  12   8     1309.59     1172.95     21.50 o
  -1  12   8      413.80      431.11     14.26 o
   0  12   8      328.76      302.17     18.78 o
 -12  13   8      887.60      857.44     28.80 o
 -11  13   8     1195.15     1013.10     26.14 o
 -10  13   8     2221.42     1979.23     38.94 o
  -9  13   8     1078.38     1036.71     23.20 o
  -8  13   8      629.87      681.21     17.86 o
  -7  13   8      356.12      304.70     10.87 o
  -6  13   8     2072.27     1965.53     33.17 o
  -5  13   8     5083.63     5249.71     70.27 o
  -4  13   8     2162.60     2079.51     42.71 o
  -3  13   8      478.24      551.24     17.02 o
  -2  13   8      420.68      409.62     14.76 o
  -1  13   8      523.48      504.13     19.53 o
   0  13   8      495.62      439.73     17.20 o
 -13  14   8      393.07      361.48     16.12 o
 -12  14   8      742.99      652.21     23.07 o
 -11  14   8      467.62      414.44     16.70 o
 -10  14   8      884.21      877.05     23.84 o
  -9  14   8      903.38      890.10     27.91 o
  -8  14   8      297.13      285.58     12.01 o
  -7  14   8      670.56      688.07     17.64 o
  -6  14   8      957.84      964.50     22.03 o
  -5  14   8      112.51      120.78     10.24 o
  -4  14   8        0.77       -2.13      8.53 o
  -3  14   8      406.33      325.83     13.87 o
  -2  14   8      419.19      356.03     15.97 o
  -1  14   8      391.19      330.09     17.67 o
   0  14   8     1228.50     1135.72     28.87 o
 -14  15   8      225.22      216.85     18.33 o
 -13  15   8      117.95      115.72     12.59 o
 -12  15   8      930.52      840.09     24.81 o
 -11  15   8       60.29       63.17     11.67 o
 -10  15   8       48.22       32.86     10.97 o
  -9  15   8     1502.52     1390.62     32.07 o
  -8  15   8     2650.90     2471.90     47.61 o
  -7  15   8       45.69       28.80      9.82 o
  -6  15   8      201.11      203.04     14.58 o
  -5  15   8      114.92       93.50     10.52 o
  -4  15   8      729.66      692.05     20.20 o
  -3  15   8      197.31      222.19     14.22 o
  -2  15   8      131.67      148.65     13.46 o
  -1  15   8     2390.57     2393.53     47.33 o
   0  15   8       82.51       65.72     12.33 o
 -15  16   8        2.61      -11.21     11.21 o
 -14  16   8      684.31      624.76     21.77 o
 -13  16   8     1121.85      987.80     30.02 o
 -12  16   8      361.96      331.15     15.39 o
 -11  16   8      131.10      113.00     15.04 o
 -10  16   8      549.41      543.89     19.78 o
  -9  16   8      268.92      286.76     15.22 o
  -8  16   8       16.32       10.22     10.67 o
  -7  16   8      390.03      384.11     19.98 o
  -6  16   8      250.16      255.24     15.14 o
  -5  16   8      748.64      775.84     25.35 o
  -4  16   8      319.84      253.98     15.76 o
  -3  16   8      257.29      277.82     21.48 o
  -2  16   8      237.18      220.86     15.33 o
  -1  16   8      112.23      103.19     13.27 o
   0  16   8       69.19       67.88     13.02 o
 -16  17   8      185.21      207.19     18.68 o
 -15  17   8      185.53      196.89     15.29 o
 -14  17   8      102.80       96.99     13.53 o
 -13  17   8      328.08      311.33     17.43 o
 -12  17   8       70.87       73.50     12.76 o
 -11  17   8      155.11      183.48     16.43 o
 -10  17   8      515.63      546.26     20.29 o
  -9  17   8      421.30      422.99     18.54 o
  -8  17   8      281.72      253.34     24.20 o
  -7  17   8      360.43      343.50     19.10 o
  -6  17   8     1925.85     1914.73     41.48 o
  -5  17   8       49.08       28.07     12.65 o
  -4  17   8      364.43      362.55     18.04 o
  -3  17   8       48.79       39.66     12.31 o
  -2  17   8       57.21       68.45     12.22 o
  -1  17   8      112.98      107.10     15.68 o
   0  17   8      121.00      119.37     16.44 o
 -17  18   8      324.64      323.61     20.84 o
 -16  18   8      210.86      215.08     18.12 o
 -15  18   8      186.66      207.05     17.80 o
 -14  18   8      122.27      117.15     15.79 o
 -13  18   8       69.73       63.70     13.52 o
 -12  18   8      122.36      138.77     15.84 o
 -11  18   8       72.29       39.11     12.60 o
 -10  18   8      145.46      147.86     14.45 o
  -9  18   8      391.63      331.44     21.06 o
  -8  18   8      379.81      390.10     20.43 o
  -7  18   8       46.91       38.73     15.24 o
  -6  18   8      299.49      264.20     16.85 o
  -5  18   8       76.59       72.58     13.35 o
  -4  18   8       88.35       83.07     14.01 o
  -3  18   8       26.58        8.62     12.65 o
  -2  18   8      123.89      110.23     14.73 o
  -1  18   8       27.77       20.59     15.40 o
   0  18   8        7.81       12.98     16.50 o
 -18  19   8      166.92      160.86     21.42 o
 -17  19   8      104.86       80.65     16.68 o
 -16  19   8        3.31        2.47     14.44 o
 -15  19   8      165.84      216.08     21.07 o
 -14  19   8      203.81      207.76     17.18 o
 -13  19   8      118.45      147.05     15.62 o
 -12  19   8      335.97      334.33     20.53 o
 -11  19   8      122.64      122.02     16.47 o
 -10  19   8      696.67      741.11     28.48 o
  -9  19   8       62.18       69.47     14.97 o
  -8  19   8       55.68       49.19     14.62 o
  -7  19   8       29.48       25.67     15.08 o
  -6  19   8      213.79      237.38     18.69 o
  -5  19   8       51.71       69.88     21.69 o
  -4  19   8      110.94      128.54     15.47 o
  -3  19   8       47.51       43.52     14.30 o
  -2  19   8      156.04      174.82     16.65 o
  -1  19   8       26.97       23.21     16.15 o
   0  19   8       68.71       51.80     34.53 o
 -17  20   8      154.48      147.51     19.45 o
 -16  20   8      457.04      465.88     24.18 o
 -15  20   8       21.42        7.17     14.85 o
 -14  20   8      296.89      348.74     20.70 o
 -13  20   8      113.12      107.86     15.92 o
 -12  20   8      373.69      414.13     23.01 o
 -11  20   8      540.68      543.60     28.24 o
 -10  20   8      165.23      134.85     19.90 o
  -9  20   8      126.64      128.00     17.86 o
  -8  20   8      201.77      203.19     19.35 o
  -7  20   8       45.52       32.13     16.79 o
  -6  20   8      264.20      328.47     21.61 o
  -5  20   8        7.60        1.86     15.09 o
  -4  20   8      120.99      124.55     16.42 o
  -3  20   8      358.00      363.46     21.01 o
 -16  21   8       94.06       50.01     36.32 o
 -15  21   8      124.77      128.70     17.40 o
 -14  21   8      214.75      220.60     18.98 o
 -13  21   8      370.12      412.87     23.43 o
 -12  21   8      115.74      114.18     20.56 o
 -11  21   8       52.50       70.02     22.34 o
 -10  21   8       10.72        3.07     17.65 o
  -9  21   8       86.26       61.36     19.58 o
  -8  21   8      257.59      247.81     20.28 o
  -7  21   8       84.47       65.15     19.32 o
  -6  21   8      328.40      362.57     23.57 o
  -5  21   8       27.62       -8.93     32.75 o
   0   1   9     4784.55     4954.32     65.96 o
  -1   2   9     1666.31     1880.36     26.21 o
   0   2   9     3326.10     3617.80     59.46 o
  -2   3   9      954.97      916.92     12.50 o
  -1   3   9    12886.29    13993.89    185.60 o
   0   3   9      796.75      634.39     12.31 o
  -3   4   9      492.80      570.33     10.20 o
  -2   4   9      230.66      252.75      8.77 o
  -1   4   9     1951.36     2077.09     27.32 o
   0   4   9     2031.46     1712.79     20.55 o
  -4   5   9     1745.75     1855.59     22.55 o
  -3   5   9     1587.19     1831.94     21.29 o
  -2   5   9      680.78      579.19      9.66 o
  -1   5   9      486.91      493.86      8.45 o
   0   5   9     3707.59     3803.24     44.56 o
  -5   6   9     7199.42     7784.97     88.25 o
  -4   6   9      820.12      931.11     13.11 o
  -3   6   9      382.53      373.87     11.59 o
  -2   6   9      705.99      766.21     11.74 o
  -1   6   9     3678.10     4088.80     44.08 o
   0   6   9     2724.47     2971.02     35.97 o
  -6   7   9      560.48      616.66     13.83 o
  -5   7   9      902.29      871.14     12.69 o
  -4   7   9      791.28      892.11     12.82 o
  -3   7   9      704.77      659.66     10.24 o
  -2   7   9     6724.67     7313.56     79.44 o
  -1   7   9      134.65      124.84      5.02 o
   0   7   9      848.35      910.32     13.65 o
  -7   8   9       66.17       44.92      4.73 o
  -6   8   9      374.22      450.17      9.69 o
  -5   8   9      119.77      134.39      4.85 o
  -4   8   9       55.55       53.71      3.62 o
  -3   8   9     4452.59     4662.50     48.16 o
  -2   8   9      416.61      462.55     12.38 o
  -1   8   9      356.19      406.82      8.85 o
   0   8   9      565.99      596.26     12.28 o
  -8   9   9     1223.25     1153.19     16.39 o
  -7   9   9      884.57      812.82     12.64 o
  -6   9   9      363.14      353.38      7.65 o
  -5   9   9     1636.04     1568.95     19.75 o
  -4   9   9     1126.03     1176.52     14.74 o
  -3   9   9     2685.76     2727.54     30.15 o
  -2   9   9      286.96      252.02      6.63 o
  -1   9   9       67.60       62.57      5.11 o
   0   9   9       50.08       53.58      5.49 o
  -9  10   9      175.37      192.06      7.60 o
  -8  10   9     1997.64     2257.23     28.36 o
  -7  10   9      701.64      726.26     12.05 o
  -6  10   9     1199.94     1088.48     15.66 o
  -5  10   9      108.00      110.01      5.38 o
  -4  10   9      769.40      684.14     10.95 o
  -3  10   9     1188.24     1334.49     20.52 o
  -2  10   9      308.26      311.35      8.16 o
  -1  10   9      809.34      826.36     15.83 o
   0  10   9        9.33       -2.36      5.04 o
 -10  11   9       52.15       32.62      9.03 o
  -9  11   9      392.89      411.42     12.39 o
  -8  11   9      132.17      130.40      6.89 o
  -7  11   9      683.93      606.62     14.66 o
  -6  11   9      469.13      481.81     12.17 o
  -5  11   9       43.93       53.82      5.13 o
  -4  11   9     1084.27     1174.96     15.64 o
  -3  11   9     1568.07     1459.85     21.22 o
  -2  11   9     1178.63     1138.96     18.05 o
  -1  11   9       89.02      106.62      7.05 o
   0  11   9      225.50      236.41     11.47 o
 -11  12   9      238.81      157.24     12.56 o
 -10  12   9       17.57       25.05     10.36 o
  -9  12   9      202.58      202.09     11.05 o
  -8  12   9      681.01      712.13     17.83 o
  -7  12   9      638.02      596.38     14.03 o
  -6  12   9      843.28      760.10     14.54 o
  -5  12   9     2985.50     3073.32     41.40 o
  -4  12   9     1521.72     1418.10     32.03 o
  -3  12   9     1040.48      969.45     22.26 o
  -2  12   9      197.86      183.66     11.03 o
  -1  12   9      221.12      240.50     11.96 o
   0  12   9      764.19      627.36     20.32 o
 -12  13   9      881.97      791.41     23.29 o
 -11  13   9      449.43      417.75     19.42 o
 -10  13   9      555.25      532.14     18.06 o
  -9  13   9      208.05      252.01     12.79 o
  -8  13   9      598.27      560.63     20.68 o
  -7  13   9     2045.91     1991.92     33.35 o
  -6  13   9     2021.64     1912.85     32.49 o
  -5  13   9      936.57      971.10     21.07 o
  -4  13   9       98.09       98.97     11.52 o
  -3  13   9     3486.86     3307.19     54.62 o
  -2  13   9     1209.31     1147.04     34.53 o
  -1  13   9     1344.49     1379.45     31.59 o
   0  13   9      383.60      338.61     17.55 o
 -13  14   9       93.13       89.49     11.87 o
 -12  14   9      696.74      624.50     27.32 o
 -11  14   9      446.64      434.82     27.41 o
 -10  14   9     1008.44      972.73     25.49 o
  -9  14   9     1029.79      924.11     24.71 o
  -8  14   9      434.04      434.47     15.15 o
  -7  14   9       43.86       32.41      8.35 o
  -6  14   9      729.55      749.89     18.60 o
  -5  14   9      621.00      631.81     18.85 o
  -4  14   9      497.88      530.19     17.26 o
  -3  14   9      234.64      222.57     12.49 o
  -2  14   9      712.30      624.06     20.86 o
  -1  14   9       73.88       79.93     11.85 o
   0  14   9      136.21      135.11     12.89 o
 -14  15   9      265.17      267.51     15.51 o
 -13  15   9      264.57      245.16     15.16 o
 -12  15   9      728.43      645.19     21.90 o
 -11  15   9       65.38       52.48     10.90 o
 -10  15   9      234.12      248.86     14.39 o
  -9  15   9      494.16      460.74     17.72 o
  -8  15   9      383.30      369.73     16.37 o
  -7  15   9     1593.77     1609.27     32.62 o
  -6  15   9       65.03       32.02     10.81 o
  -5  15   9      367.31      312.20     15.41 o
  -4  15   9      682.94      627.14     26.96 o
  -3  15   9     1227.85     1300.54     31.46 o
  -2  15   9      520.03      535.16     19.66 o
  -1  15   9       29.78       37.00     10.65 o
   0  15   9      198.33      201.62     19.84 o
 -15  16   9       73.07       50.43     14.07 o
 -14  16   9      281.94      286.99     19.71 o
 -13  16   9       10.53       20.82     12.26 o
 -12  16   9      396.21      401.81     18.40 o
 -11  16   9     1119.97     1072.09     28.34 o
 -10  16   9     1049.48     1067.91     28.26 o
  -9  16   9      499.31      548.40     27.96 o
  -8  16   9       27.01       19.71     11.10 o
  -7  16   9     2088.54     2047.44     42.84 o
  -6  16   9       30.22       35.42     11.63 o
  -5  16   9      214.43      183.41     16.42 o
  -4  16   9       80.00       50.33     12.60 o
  -3  16   9      397.02      408.80     18.09 o
  -2  16   9      441.37      382.60     17.87 o
  -1  16   9        2.91       -2.01     10.68 o
   0  16   9      304.47      324.64     17.30 o
 -16  17   9        3.72        1.61     11.97 o
 -15  17   9        4.01        2.91     11.62 o
 -14  17   9        2.53       13.13     11.71 o
 -13  17   9      149.13      169.30     15.16 o
 -12  17   9       10.23        8.41     12.78 o
 -11  17   9       72.09       99.40     19.70 o
 -10  17   9      129.94      108.37     16.55 o
  -9  17   9       47.77       50.53     12.06 o
  -8  17   9      492.19      566.02     23.30 o
  -7  17   9       54.39       69.54     12.50 o
  -6  17   9      738.01      730.98     28.84 o
  -5  17   9      172.50      176.77     14.81 o
  -4  17   9       14.09       -1.55     11.96 o
  -3  17   9      462.98      461.16     19.81 o
  -2  17   9      331.57      334.83     20.08 o
  -1  17   9      127.78      143.73     13.57 o
   0  17   9       57.13       62.86     15.26 o
 -17  18   9      188.05      182.02     18.44 o
 -16  18   9      143.61      177.08     18.54 o
 -15  18   9        6.48       11.20     12.62 o
 -14  18   9       13.24        3.43     13.63 o
 -13  18   9       13.42       10.47     12.55 o
 -12  18   9      351.05      329.83     20.14 o
 -11  18   9      170.20      168.87     16.66 o
 -10  18   9      334.31      345.84     24.51 o
  -9  18   9      441.81      474.28     22.19 o
  -8  18   9      266.73      272.20     19.72 o
  -7  18   9       49.20       56.31     14.63 o
  -6  18   9      458.28      468.79     23.21 o
  -5  18   9       65.18       57.67     15.70 o
  -4  18   9       35.68       22.04     12.83 o
  -3  18   9       91.60       96.14     14.15 o
  -2  18   9       37.81       49.07     13.52 o
  -1  18   9      198.16      207.34     17.01 o
   0  18   9      100.49      111.92     15.66 o
 -18  19   9       25.16       43.44     16.39 o
 -17  19   9      146.47      185.11     18.69 o
 -16  19   9      156.61      174.39     18.24 o
 -15  19   9        6.17        4.98     14.30 o
 -14  19   9       85.76      102.76     15.44 o
 -13  19   9      229.44      230.54     17.23 o
 -12  19   9      199.16      209.88     18.13 o
 -11  19   9      180.15      170.21     17.60 o
 -10  19   9      116.48      113.05     18.95 o
  -9  19   9      654.04      734.32     30.22 o
  -8  19   9      652.73      681.55     27.27 o
  -7  19   9       99.42      105.98     16.46 o
  -6  19   9      198.86      224.01     17.48 o
  -5  19   9        9.82        2.63     14.52 o
  -4  19   9        0.14        2.15     14.74 o
  -3  19   9      155.63      177.54     21.54 o
  -2  19   9      103.09      107.99     17.08 o
  -1  19   9      232.55      212.22     18.27 o
 -17  20   9       14.25       14.65     15.84 o
 -16  20   9       52.71       33.38     15.74 o
 -15  20   9      324.01      328.81     21.55 o
 -14  20   9       35.26       27.90     14.68 o
 -13  20   9       17.88       20.57     14.06 o
 -12  20   9        3.75        4.31     16.09 o
 -11  20   9        9.74        9.00     16.88 o
 -10  20   9       61.21       70.93     17.92 o
  -9  20   9       38.11       16.46     17.64 o
  -8  20   9       54.77       49.00     18.09 o
  -7  20   9      144.03      119.53     23.50 o
  -6  20   9       71.72       89.83     17.35 o
  -5  20   9       37.06       43.45     15.99 o
  -4  20   9       32.53       21.38     14.13 o
  -3  20   9       82.74       96.14     17.53 o
 -14  21   9       16.63       45.22     16.00 o
 -13  21   9       76.08       65.84     15.96 o
 -12  21   9      116.24      143.75     21.62 o
 -11  21   9      102.39       79.89     20.08 o
 -10  21   9       84.06       53.83     19.32 o
  -9  21   9      282.84      295.74     24.47 o
  -8  21   9       19.97       36.53     18.45 o
  -7  21   9       96.95      124.81     20.80 o
   0   1  10     6015.22     6205.47     86.78 o
  -1   2  10     2317.30     2664.72     39.71 o
   0   2  10     1244.32     1302.39     25.57 o
  -2   3  10     1898.03     2107.18     26.27 o
  -1   3  10     2518.48     2776.39     38.36 o
   0   3  10     1637.50     1629.10     21.59 o
  -3   4  10     1142.90     1066.63     13.17 o
  -2   4  10     5576.65     6376.22     72.43 o
  -1   4  10     2118.34     2148.25     26.35 o
   0   4  10     2155.94     2681.78     31.76 o
  -4   5  10     1130.28      995.19     13.80 o
  -3   5  10     2382.25     2594.19     30.24 o
  -2   5  10      605.71      616.95     10.11 o
  -1   5  10     1088.77     1115.99     14.98 o
   0   5  10      391.85      475.57      9.09 o
  -5   6  10     2016.28     2240.58     28.14 o
  -4   6  10      151.95      217.81      5.45 o
  -3   6  10     3291.07     3268.62     37.57 o
  -2   6  10     1889.25     1886.80     24.30 o
  -1   6  10      712.51      816.03     11.98 o
   0   6  10     4717.26     4592.99     53.67 o
  -6   7  10       80.46       80.00      5.02 o
  -5   7  10       23.00       60.00      4.70 o
  -4   7  10     1301.63     1279.26     17.88 o
  -3   7  10        7.41       15.24      4.00 o
  -2   7  10      841.86      772.55     13.34 o
  -1   7  10     1730.79     1805.12     23.99 o
   0   7  10      164.02      157.44      6.18 o
  -7   8  10      500.29      424.81     10.39 o
  -6   8  10      197.56      203.19      9.06 o
  -5   8  10     1411.90     1366.80     19.30 o
  -4   8  10      677.75      705.51     16.12 o
  -3   8  10      694.93      681.14     13.33 o
  -2   8  10     7143.73     7229.09     83.29 o
  -1   8  10     1655.58     1561.88     21.73 o
   0   8  10      127.00      157.48      7.28 o
  -8   9  10      129.84      133.66      6.78 o
  -7   9  10      135.99      132.50      7.44 o
  -6   9  10     2306.27     2484.88     29.00 o
  -5   9  10     1454.62     1405.73     23.04 o
  -4   9  10      590.76      562.64     12.47 o
  -3   9  10      428.93      336.92      8.01 o
  -2   9  10      896.72      797.18     13.74 o
  -1   9  10      592.10      599.24     12.07 o
   0   9  10      229.63      217.50      8.38 o
  -9  10  10      225.74      219.25     10.38 o
  -8  10  10     1125.20     1117.33     22.54 o
  -7  10  10       88.65       84.15      5.40 o
  -6  10  10       73.41      124.38      5.76 o
  -5  10  10      713.00      752.35     11.70 o
  -4  10  10      463.88      538.82     11.07 o
  -3  10  10     2819.14     3022.65     34.63 o
  -2  10  10       52.96       52.45      5.92 o
  -1  10  10      330.23      409.61     11.55 o
   0  10  10      406.81      417.40     13.73 o
 -10  11  10      794.19      753.55     24.79 o
  -9  11  10      630.63      630.90     18.35 o
  -8  11  10      587.07      586.35     14.78 o
  -7  11  10      909.17      906.08     20.39 o
  -6  11  10      655.00      676.74     16.11 o
  -5  11  10     2124.77     2075.30     29.41 o
  -4  11  10      980.77      958.63     18.35 o
  -3  11  10      873.69      899.14     20.80 o
  -2  11  10     1701.17     1627.10     30.67 o
  -1  11  10      589.36      462.65     15.00 o
   0  11  10       52.59       36.72      8.80 o
 -11  12  10       24.44        7.13     10.17 o
 -10  12  10     4132.87     3719.28     64.75 o
  -9  12  10      573.81      464.94     15.96 o
  -8  12  10       87.70       87.61      8.79 o
  -7  12  10      220.13      217.31     12.60 o
  -6  12  10     1426.15     1445.53     28.47 o
  -5  12  10      377.49      438.11     18.84 o
  -4  12  10     1547.99     1573.89     37.87 o
  -3  12  10      391.78      390.57     17.61 o
  -2  12  10      653.34      623.72     17.77 o
  -1  12  10      570.70      549.25     17.01 o
   0  12  10     1304.72     1314.24     30.39 o
 -12  13  10      189.11      182.45     11.92 o
 -11  13  10     1395.90     1368.32     37.18 o
 -10  13  10     2644.38     2343.29     54.40 o
  -9  13  10      265.13      258.29     13.01 o
  -8  13  10     1220.48     1293.15     27.16 o
  -7  13  10     4476.32     4258.85     67.19 o
  -6  13  10     1099.53     1108.33     22.64 o
  -5  13  10     2830.81     2674.27     54.34 o
  -4  13  10     1276.66     1312.92     31.19 o
  -3  13  10      404.72      387.64     14.55 o
  -2  13  10      310.11      302.77     13.55 o
  -1  13  10      759.08      699.68     21.97 o
   0  13  10        3.07       -4.36     10.04 o
 -13  14  10      563.47      512.74     21.40 o
 -12  14  10      918.58      848.25     26.36 o
 -11  14  10      166.51      159.54     14.52 o
 -10  14  10     1217.46     1200.03     28.39 o
  -9  14  10      296.80      265.77     14.33 o
  -8  14  10     1203.45     1209.46     26.68 o
  -7  14  10      242.34      210.14     12.22 o
  -6  14  10      342.72      364.39     13.25 o
  -5  14  10       51.34       51.65      9.65 o
  -4  14  10      569.59      570.10     22.11 o
  -3  14  10      522.66      439.39     15.79 o
  -2  14  10       48.87       64.70     11.37 o
  -1  14  10       46.39       23.29     10.83 o
   0  14  10      489.84      545.75     18.53 o
 -14  15  10      476.48      452.72     17.02 o
 -13  15  10      363.48      317.93     16.46 o
 -12  15  10       15.60       11.41     11.60 o
 -11  15  10      217.28      197.53     15.33 o
 -10  15  10      492.25      443.53     17.36 o
  -9  15  10      642.80      667.24     21.50 o
  -8  15  10      324.76      314.13     14.47 o
  -7  15  10     2409.34     2252.13     41.29 o
  -6  15  10       32.55        0.17     10.43 o
  -5  15  10      102.66       97.14     12.22 o
  -4  15  10      123.98      112.94     12.21 o
  -3  15  10       44.02       32.89     11.32 o
  -2  15  10       45.43       30.40     11.27 o
  -1  15  10       39.27       27.50     10.62 o
   0  15  10       48.44       40.59     10.92 o
 -15  16  10       23.57       -1.17     10.52 o
 -14  16  10      103.41      125.21     16.60 o
 -13  16  10      285.40      260.27     20.59 o
 -12  16  10       87.63       74.10     13.83 o
 -11  16  10      253.50      229.56     16.57 o
 -10  16  10       73.99       52.05     13.13 o
  -9  16  10      105.68       78.89     11.82 o
  -8  16  10      333.73      332.90     16.80 o
  -7  16  10      274.97      269.14     16.07 o
  -6  16  10       78.36      114.75     13.29 o
  -5  16  10       39.80       35.84     11.48 o
  -4  16  10      250.84      254.02     15.64 o
  -3  16  10      104.96      106.97     13.10 o
  -2  16  10       47.83       58.48     12.66 o
  -1  16  10      421.45      406.76     17.30 o
   0  16  10        2.91        0.83     11.05 o
 -16  17  10       28.91       23.56     11.60 o
 -15  17  10      132.12      130.09     14.43 o
 -14  17  10       71.79       62.99     13.21 o
 -13  17  10      572.01      494.10     22.33 o
 -12  17  10        3.91        3.94     12.87 o
 -11  17  10      133.67      149.92     15.83 o
 -10  17  10      217.75      213.24     16.69 o
  -9  17  10       62.71       54.44     13.47 o
  -8  17  10       90.67       65.85     13.82 o
  -7  17  10      219.78      198.20     15.04 o
  -6  17  10       57.77       63.43     21.61 o
  -5  17  10      194.28      189.09     15.03 o
  -4  17  10       52.64       58.00     12.83 o
  -3  17  10      350.67      357.23     18.30 o
  -2  17  10      239.10      241.05     18.75 o
  -1  17  10      347.30      289.95     16.22 o
   0  17  10      141.03      142.06     15.20 o
 -17  18  10       39.67       30.57     15.04 o
 -16  18  10      239.90      262.39     19.64 o
 -15  18  10      150.62      174.62     19.35 o
 -14  18  10       53.06       57.85     15.08 o
 -13  18  10       18.52       35.88     13.38 o
 -12  18  10      305.20      289.35     20.18 o
 -11  18  10      381.64      396.93     21.37 o
 -10  18  10       40.00       39.21     14.42 o
  -9  18  10      204.84      258.49     31.62 o
  -8  18  10       24.83        5.09     13.61 o
  -7  18  10       43.45       52.54     13.36 o
  -6  18  10      168.16      190.95     15.70 o
  -5  18  10      274.82      310.92     18.11 o
  -4  18  10        4.43      -11.79     11.79 o
  -3  18  10       28.65       32.01     12.97 o
  -2  18  10       50.12       69.74     14.23 o
  -1  18  10      219.75      247.46     20.00 o
   0  18  10       33.53       15.02     15.75 o
 -17  19  10       44.80       66.10     16.16 o
 -16  19  10       26.71       28.99     15.68 o
 -15  19  10      643.05      667.02     30.90 o
 -14  19  10       59.73       44.78     14.99 o
 -13  19  10      106.29      118.47     15.62 o
 -12  19  10       77.50       88.74     16.02 o
 -11  19  10       27.52       27.29     14.47 o
 -10  19  10      395.48      410.14     25.07 o
  -9  19  10       52.28       28.78     17.09 o
  -8  19  10      135.90      142.90     19.59 o
  -7  19  10       20.36       -1.90     16.18 o
  -6  19  10       25.60        2.85     12.85 o
  -5  19  10      120.86      135.16     18.99 o
  -4  19  10      166.91      211.48     23.33 o
  -3  19  10      279.68      278.57     18.49 o
  -2  19  10        9.10        9.83     13.82 o
 -16  20  10       24.68       22.59     15.70 o
 -15  20  10      128.90      130.16     18.16 o
 -14  20  10      276.68      287.85     19.71 o
 -13  20  10      360.11      345.21     25.84 o
 -12  20  10      240.25      254.19     20.53 o
 -11  20  10      141.18      151.97     21.10 o
 -10  20  10       60.93       45.17     18.69 o
  -9  20  10      307.74      331.54     29.20 o
  -8  20  10       34.90       15.35     17.59 o
  -7  20  10       63.59       34.94     18.43 o
  -6  20  10       17.38       14.20     17.63 o
  -5  20  10       24.55       15.60     16.07 o
  -4  20  10      225.60      214.35     18.24 o
 -13  21  10      212.95      226.20     19.73 o
 -12  21  10      169.71      183.63     23.37 o
 -11  21  10      402.31      455.19     28.56 o
 -10  21  10        7.64       13.93     19.02 o
  -9  21  10       52.78       39.48     19.02 o
  -8  21  10       57.51       37.95     18.86 o
   0   1  11     5622.60     6336.51     94.77 o
  -1   2  11     3082.67     3505.06     51.02 o
   0   2  11      658.49      562.11     17.26 o
  -2   3  11      811.84      891.14     13.98 o
  -1   3  11     1440.09     1560.70     21.74 o
   0   3  11      426.77      480.97      8.13 o
  -3   4  11      222.90      248.72      5.76 o
  -2   4  11      260.34      326.84      7.88 o
  -1   4  11      384.74      343.38     11.45 o
   0   4  11      808.47      809.68     11.77 o
  -4   5  11     2671.32     2761.85     34.76 o
  -3   5  11     2396.18     2305.41     29.72 o
  -2   5  11     1640.35     1852.77     24.69 o
  -1   5  11      100.06      129.84      4.80 o
   0   5  11      158.41      172.86      5.53 o
  -5   6  11     5128.77     5124.85     59.33 o
  -4   6  11       44.33       68.04      4.76 o
  -3   6  11     2129.40     2186.38     28.03 o
  -2   6  11     3138.79     2979.78     38.02 o
  -1   6  11      248.62      224.30      5.87 o
   0   6  11        5.48        9.30      4.56 o
  -6   7  11        7.76        4.98      4.62 o
  -5   7  11      785.37      798.25     13.18 o
  -4   7  11     1824.08     1766.81     23.38 o
  -3   7  11      957.72      887.94     13.72 o
  -2   7  11      591.72      505.01     10.55 o
  -1   7  11      901.73      947.43     15.18 o
   0   7  11      205.06      236.88      7.21 o
  -7   8  11      872.96      887.01     17.82 o
  -6   8  11     1718.51     1598.94     23.40 o
  -5   8  11     1574.64     1748.90     23.50 o
  -4   8  11       79.83      129.60      6.70 o
  -3   8  11      152.18      134.54      6.01 o
  -2   8  11      309.22      349.99     10.89 o
  -1   8  11      460.98      482.66     10.82 o
   0   8  11     1256.40     1346.08     20.51 o
  -8   9  11      105.18      120.78      7.36 o
  -7   9  11      177.58      214.09      8.54 o
  -6   9  11      555.68      631.30     12.06 o
  -5   9  11      603.53      722.76     13.30 o
  -4   9  11      322.82      281.82      8.40 o
  -3   9  11     1641.63     1640.62     22.92 o
  -2   9  11      197.27      263.90     10.78 o
  -1   9  11     2646.17     2535.68     45.82 o
   0   9  11      985.17      919.71     20.91 o
  -9  10  11      189.45      202.93     11.87 o
  -8  10  11     1520.24     1449.98     28.22 o
  -7  10  11     1505.79     1421.85     25.52 o
  -6  10  11      891.63      913.43     15.40 o
  -5  10  11     1064.92     1098.64     18.58 o
  -4  10  11      472.78      564.09     12.96 o
  -3  10  11     1128.36     1069.79     18.07 o
  -2  10  11      452.32      531.76     13.51 o
  -1  10  11      399.84      495.24     15.33 o
   0  10  11      414.28      360.35     14.22 o
 -10  11  11     1057.22     1019.06     29.43 o
  -9  11  11       23.25        9.44      8.98 o
  -8  11  11     2453.20     2448.82     38.54 o
  -7  11  11       44.26       36.78      6.56 o
  -6  11  11        0.66       -4.91      5.73 o
  -5  11  11       30.75       38.29      7.27 o
  -4  11  11      975.15      972.36     20.03 o
  -3  11  11      845.32      852.35     17.94 o
  -2  11  11     1932.52     1881.44     34.34 o
  -1  11  11      387.55      389.51     13.73 o
   0  11  11      442.86      404.74     15.58 o
 -11  12  11      155.17      153.52     12.07 o
 -10  12  11      248.12      272.66     13.70 o
  -9  12  11       24.09       37.13      9.22 o
  -8  12  11     1524.70     1386.58     25.37 o
  -7  12  11       20.42       22.60      6.97 o
  -6  12  11      133.47      127.17      8.11 o
  -5  12  11      398.36      389.67     15.89 o
  -4  12  11     1024.37      978.31     21.67 o
  -3  12  11      119.87      142.93     10.49 o
  -2  12  11      513.52      516.51     16.86 o
  -1  12  11     1374.73     1348.49     30.68 o
   0  12  11     1074.61     1075.23     26.75 o
 -12  13  11      396.48      356.27     14.73 o
 -11  13  11      500.40      422.07     17.77 o
 -10  13  11     1345.31     1259.01     29.11 o
  -9  13  11      380.79      339.20     12.91 o
  -8  13  11      642.25      679.19     17.16 o
  -7  13  11      121.47      165.09     12.75 o
  -6  13  11      454.56      444.92     14.15 o
  -5  13  11     1504.42     1458.98     27.40 o
  -4  13  11      982.54      932.25     22.81 o
  -3  13  11      178.71      155.02     11.27 o
  -2  13  11     1028.46      904.87     24.60 o
  -1  13  11     1592.55     1488.81     33.48 o
   0  13  11      555.33      530.04     19.28 o
 -13  14  11      375.68      355.26     15.05 o
 -12  14  11      130.11      113.61     12.81 o
 -11  14  11      329.27      276.29     14.39 o
 -10  14  11       87.12       71.70     10.84 o
  -9  14  11      888.81      857.42     29.18 o
  -8  14  11      823.03      772.41     24.60 o
  -7  14  11      154.66      181.17     11.72 o
  -6  14  11      490.29      495.18     16.77 o
  -5  14  11      264.93      263.98     14.42 o
  -4  14  11      312.74      311.20     16.30 o
  -3  14  11       21.82       20.19      9.47 o
  -2  14  11      877.79      798.72     23.89 o
  -1  14  11       79.57      105.96     12.31 o
   0  14  11      200.67      189.62     12.92 o
 -14  15  11       44.23       26.88     10.54 o
 -13  15  11      138.86      139.31     11.99 o
 -12  15  11      208.49      189.08     13.33 o
 -11  15  11      312.52      332.06     18.02 o
 -10  15  11       77.20       77.23     13.44 o
  -9  15  11      213.53      185.24     19.77 o
  -8  15  11      154.31      176.94     12.13 o
  -7  15  11       46.32       59.90     10.59 o
  -6  15  11       30.85       30.45     10.88 o
  -5  15  11      296.72      279.43     15.05 o
  -4  15  11       32.92       17.27     16.91 o
  -3  15  11      402.94      400.87     17.34 o
  -2  15  11      296.20      282.63     15.73 o
  -1  15  11      150.71      159.29     15.27 o
   0  15  11      551.98      533.10     18.77 o
 -15  16  11      118.21      106.51     12.88 o
 -14  16  11      375.05      371.87     18.23 o
 -13  16  11       12.82       25.31     13.49 o
 -12  16  11      238.07      204.35     16.49 o
 -11  16  11       99.49       86.83     14.13 o
 -10  16  11      499.84      442.38     20.38 o
  -9  16  11      610.25      624.98     24.05 o
  -8  16  11      367.32      344.50     16.86 o
  -7  16  11      487.24      456.38     26.27 o
  -6  16  11      787.08      866.73     25.88 o
  -5  16  11      291.34      238.65     17.91 o
  -4  16  11      823.49      794.43     29.20 o
  -3  16  11      232.65      224.43     15.60 o
  -2  16  11      138.18       99.66     13.80 o
  -1  16  11      256.55      257.40     15.19 o
   0  16  11      306.61      325.58     16.40 o
 -16  17  11       16.73       11.25     12.81 o
 -15  17  11      335.09      318.06     17.87 o
 -14  17  11       11.03      -11.73     11.91 o
 -13  17  11       30.43       25.84     13.05 o
 -12  17  11       22.77       36.31     13.87 o
 -11  17  11      183.42      172.35     21.46 o
 -10  17  11        0.74       -6.42     12.67 o
  -9  17  11       42.17       40.25     13.23 o
  -8  17  11       18.23       -6.57     12.74 o
  -7  17  11       32.06       27.08     13.46 o
  -6  17  11       22.01       17.61     11.95 o
  -5  17  11      822.40      765.82     25.41 o
  -4  17  11      249.05      243.60     16.27 o
  -3  17  11       31.21       39.90     12.99 o
  -2  17  11        4.87       15.81     11.51 o
  -1  17  11       63.55       81.28     12.86 o
   0  17  11       69.14       49.01     15.70 o
 -17  18  11       22.52       16.94     14.86 o
 -16  18  11      441.96      498.80     23.74 o
 -15  18  11       63.15       52.78     18.42 o
 -14  18  11       20.51       14.11     14.46 o
 -13  18  11       65.78       55.82     13.84 o
 -12  18  11      561.78      615.44     27.76 o
 -11  18  11      261.87      322.85     24.49 o
 -10  18  11       91.47       76.70     15.68 o
  -9  18  11      261.05      234.10     20.51 o
  -8  18  11       39.28        6.76     15.92 o
  -7  18  11      304.98      277.54     19.21 o
  -6  18  11      128.44      131.82     16.33 o
  -5  18  11       43.38       40.99     13.34 o
  -4  18  11       24.59       18.00     13.03 o
  -3  18  11      193.93      238.95     17.33 o
  -2  18  11      157.47      141.85     15.85 o
  -1  18  11      101.82      110.94     21.10 o
   0  18  11       31.60       16.39     15.92 o
 -16  19  11       27.62       37.64     15.77 o
 -15  19  11      228.97      220.62     19.44 o
 -14  19  11        9.73       25.61     15.09 o
 -13  19  11      112.48       80.42     15.12 o
 -12  19  11       41.56       49.99     15.64 o
 -11  19  11       49.61       42.49     15.05 o
 -10  19  11      318.49      385.95     25.12 o
  -9  19  11      222.55      238.86     21.70 o
  -8  19  11       36.00       58.66     17.74 o
  -7  19  11      356.31      358.65     21.90 o
  -6  19  11       46.92       19.57     15.46 o
  -5  19  11      192.58      227.14     19.26 o
  -4  19  11       72.06       42.12     15.51 o
  -3  19  11      165.76      158.77     19.53 o
 -15  20  11      230.21      215.18     20.16 o
 -14  20  11      386.56      452.97     23.93 o
 -13  20  11       24.07      -10.48     14.35 o
 -12  20  11        3.70       -0.98     15.61 o
 -11  20  11       84.45      111.80     23.60 o
 -10  20  11       47.79       41.49     18.72 o
  -9  20  11      177.40      187.11     21.70 o
  -8  20  11      186.99      202.51     22.02 o
  -7  20  11      209.21      220.78     22.30 o
  -6  20  11       57.17       54.78     22.68 o
  -5  20  11      199.74      203.82     22.41 o
   0   0  12    18404.07    18205.16    706.11 o
   0   1  12      537.13      620.91     18.63 o
  -1   2  12      936.22      817.52     18.78 o
   0   2  12     1469.12     1573.63     30.73 o
  -2   3  12     2314.02     2356.62     34.49 o
  -1   3  12      739.42      850.74     13.91 o
   0   3  12     1383.36     1411.43     18.47 o
  -3   4  12      220.17      249.06      6.89 o
  -2   4  12      139.46      119.73      5.62 o
  -1   4  12     3730.11     3943.29     49.27 o
   0   4  12      472.37      561.03      9.37 o
  -4   5  12     1551.52     1701.21     22.92 o
  -3   5  12     1057.87     1035.03     14.10 o
  -2   5  12      846.48      842.88     13.54 o
  -1   5  12      404.97      434.79      8.81 o
   0   5  12      619.99      641.47     11.45 o
  -5   6  12     1231.02     1252.59     17.80 o
  -4   6  12      810.34      809.80     12.65 o
  -3   6  12     1903.73     1820.30     25.00 o
  -2   6  12      233.46      231.59      6.52 o
  -1   6  12     2436.46     2527.76     30.06 o
   0   6  12      312.05      251.04      7.35 o
  -6   7  12      808.33      858.43     16.21 o
  -5   7  12      253.79      199.33      6.60 o
  -4   7  12     1470.77     1672.17     21.72 o
  -3   7  12       98.15      103.98      5.06 o
  -2   7  12      261.07      241.31      7.15 o
  -1   7  12      544.06      517.53     13.25 o
   0   7  12      229.45      193.01      7.04 o
  -7   8  12      725.90      842.64     15.38 o
  -6   8  12      248.24      291.17      9.17 o
  -5   8  12      699.44      600.40     12.12 o
  -4   8  12      211.44      238.33      7.30 o
  -3   8  12      303.18      358.89      9.53 o
  -2   8  12       93.13       82.90      5.84 o
  -1   8  12       76.72       95.88      6.13 o
   0   8  12      366.08      338.57     15.31 o
  -8   9  12      209.71      227.63     11.14 o
  -7   9  12      231.59      281.06      9.91 o
  -6   9  12      370.28      323.25     12.23 o
  -5   9  12      649.96      693.09     13.70 o
  -4   9  12      212.81      219.86      8.49 o
  -3   9  12      847.52      781.82     14.69 o
  -2   9  12     1699.78     1649.74     24.48 o
  -1   9  12      510.69      530.41     14.63 o
   0   9  12      178.45      172.98     10.82 o
  -9  10  12      768.83      835.12     23.27 o
  -8  10  12     2127.82     1986.73     40.93 o
  -7  10  12      225.41      250.02     10.55 o
  -6  10  12      221.66      227.26      8.42 o
  -5  10  12      355.24      391.86     12.90 o
  -4  10  12     1668.13     1628.89     29.72 o
  -3  10  12      106.28      134.40      7.66 o
  -2  10  12      254.76      207.01      9.14 o
  -1  10  12     2389.63     2176.20     38.32 o
   0  10  12      522.39      440.91     29.15 o
 -10  11  12     1178.81     1067.34     30.29 o
  -9  11  12      757.68      797.42     22.97 o
  -8  11  12     1875.78     1794.01     32.87 o
  -7  11  12       45.62       22.97      6.52 o
  -6  11  12      263.85      277.78     11.37 o
  -5  11  12     2428.34     2269.51     39.05 o
  -4  11  12      570.21      557.24     15.33 o
  -3  11  12     1335.84     1243.47     23.05 o
  -2  11  12      686.92      660.37     18.38 o
  -1  11  12      102.10      112.39     10.08 o
   0  11  12      436.81      423.37     19.92 o
 -11  12  12      810.03      771.72     24.22 o
 -10  12  12      271.78      273.19     16.96 o
  -9  12  12       74.14       88.57      9.53 o
  -8  12  12      481.04      390.63     13.67 o
  -7  12  12      839.64      687.65     23.79 o
  -6  12  12     1046.19      992.28     22.63 o
  -5  12  12      436.56      467.77     14.13 o
  -4  12  12      257.38      249.22     11.57 o
  -3  12  12        1.06        7.78      8.62 o
  -2  12  12       30.24       35.95      9.31 o
  -1  12  12      427.81      458.06     17.05 o
   0  12  12      133.11      154.09     12.38 o
 -12  13  12      609.23      537.27     17.63 o
 -11  13  12      779.77      680.44     22.70 o
 -10  13  12      607.99      601.75     19.35 o
  -9  13  12      435.34      385.39     16.18 o
  -8  13  12      176.71      195.69     13.14 o
  -7  13  12      108.79      118.49     10.12 o
  -6  13  12      431.71      434.36     15.22 o
  -5  13  12      709.77      660.85     18.90 o
  -4  13  12     1573.75     1517.54     30.75 o
  -3  13  12      524.40      537.01     17.51 o
  -2  13  12      267.17      260.12     14.17 o
  -1  13  12      207.98      189.19     17.57 o
   0  13  12      114.64      131.99     12.48 o
 -13  14  12       50.81       37.73     10.74 o
 -12  14  12     1651.20     1539.55     31.94 o
 -11  14  12      430.39      438.33     22.26 o
 -10  14  12      421.52      366.34     17.97 o
  -9  14  12      393.17      415.75     17.30 o
  -8  14  12      598.36      550.51     19.32 o
  -7  14  12       97.03      103.15     10.69 o
  -6  14  12      699.27      652.76     19.35 o
  -5  14  12      306.82      313.92     15.23 o
  -4  14  12      126.70      119.94     12.23 o
  -3  14  12      135.02      156.84     13.11 o
  -2  14  12      130.22      109.64     12.46 o
  -1  14  12       76.04       89.25     12.42 o
   0  14  12       58.03       49.38     10.92 o
 -14  15  12      170.95      181.28     15.35 o
 -13  15  12       28.26       15.14     11.26 o
 -12  15  12      340.87      344.60     19.82 o
 -11  15  12      806.77      741.35     26.09 o
 -10  15  12      141.14      130.97     14.66 o
  -9  15  12      545.76      515.27     19.62 o
  -8  15  12       10.54       10.04     10.94 o
  -7  15  12      326.36      342.35     18.06 o
  -6  15  12      449.22      423.74     23.83 o
  -5  15  12      186.55      159.48     13.37 o
  -4  15  12      212.07      236.25     14.94 o
  -3  15  12      254.69      267.19     15.75 o
  -2  15  12       68.97       61.67     12.15 o
  -1  15  12      181.03      205.69     18.42 o
   0  15  12      133.19      140.33     14.59 o
 -15  16  12       62.55       25.10     13.22 o
 -14  16  12      108.47      121.23     14.56 o
 -13  16  12      404.74      404.29     18.53 o
 -12  16  12        7.45        0.61     13.33 o
 -11  16  12       45.18       37.13     13.31 o
 -10  16  12      147.37      126.53     14.49 o
  -9  16  12      101.96      126.88     14.69 o
  -8  16  12      291.51      300.14     16.53 o
  -7  16  12      151.47      150.67     15.46 o
  -6  16  12      677.26      691.01     25.77 o
  -5  16  12       11.10        3.31     11.23 o
  -4  16  12       23.63       24.16     12.31 o
  -3  16  12      621.68      605.32     22.11 o
  -2  16  12       12.39        2.24     12.04 o
  -1  16  12      818.90      806.28     23.84 o
   0  16  12      367.34      387.08     23.99 o
 -16  17  12       26.24       40.45     13.71 o
 -15  17  12       38.61       34.21     12.87 o
 -14  17  12      237.46      273.89     21.16 o
 -13  17  12       27.96       25.06     13.76 o
 -12  17  12       81.76       59.42     14.44 o
 -11  17  12       57.90       42.55     14.04 o
 -10  17  12      224.32      232.50     17.77 o
  -9  17  12        5.50       29.35     13.65 o
  -8  17  12      434.77      399.87     21.04 o
  -7  17  12      287.85      304.88     19.27 o
  -6  17  12      482.84      457.89     21.85 o
  -5  17  12       45.28       49.52     14.76 o
  -4  17  12      195.79      219.08     16.17 o
  -3  17  12       39.78       42.02     13.23 o
  -2  17  12      497.55      504.08     19.47 o
  -1  17  12        5.22       10.37     13.25 o
   0  17  12       46.07       37.61     15.06 o
 -17  18  12        4.81      -14.01     14.90 o
 -16  18  12      149.85      172.30     25.34 o
 -15  18  12      204.54      239.20     17.35 o
 -14  18  12        4.20        4.46     13.56 o
 -13  18  12      186.55      190.73     17.62 o
 -12  18  12      113.73      124.92     16.59 o
 -11  18  12      103.61       83.34     15.72 o
 -10  18  12      752.00      799.43     29.13 o
  -9  18  12       10.61       25.79     16.41 o
  -8  18  12      162.94      148.44     17.26 o
  -7  18  12      246.76      276.66     19.68 o
  -6  18  12       99.96      103.14     16.57 o
  -5  18  12      367.89      388.72     21.43 o
  -4  18  12       58.73       29.46     15.18 o
  -3  18  12       85.39       55.50     14.70 o
  -2  18  12      192.88      211.05     19.24 o
  -1  18  12      331.76      335.25     21.84 o
 -15  19  12      131.27      152.75     18.06 o
 -14  19  12      417.43      449.11     30.03 o
 -13  19  12      121.88      137.63     16.76 o
 -12  19  12      265.73      247.92     24.21 o
 -11  19  12       28.91       28.42     15.63 o
 -10  19  12      196.07      202.48     21.93 o
  -9  19  12       25.63       17.73     17.79 o
  -8  19  12       50.53       70.81     19.09 o
  -7  19  12        3.51       11.89     18.64 o
  -6  19  12       78.30      107.72     20.11 o
  -5  19  12      159.80      135.58     19.64 o
  -4  19  12      508.48      575.90     29.51 o
 -13  20  12       36.17       30.28     16.33 o
 -12  20  12      213.49      239.15     20.54 o
 -11  20  12      181.25      181.88     22.25 o
 -10  20  12      120.10      128.18     27.33 o
  -9  20  12      146.91      158.82     21.61 o
  -8  20  12       71.69       57.40     19.38 o
  -7  20  12       35.64       15.07     18.05 o
   0   1  13      117.03      141.55      9.39 o
  -1   2  13      312.10      238.80     11.67 o
   0   2  13      908.62     1006.30     21.88 o
  -2   3  13      889.73      785.95     16.01 o
  -1   3  13      664.12      699.44     13.53 o
   0   3  13      475.90      561.08      9.85 o
  -3   4  13      105.55      129.02      4.63 o
  -2   4  13     1155.74     1161.15     17.04 o
  -1   4  13      184.42      166.86      5.53 o
   0   4  13     1084.20     1186.92     16.97 o
  -4   5  13     1031.94     1047.93     15.77 o
  -3   5  13     1084.67      854.56     12.44 o
  -2   5  13      917.31      977.99     15.49 o
  -1   5  13        6.19       31.38      4.21 o
   0   5  13       64.62       82.21      5.27 o
  -5   6  13      135.92      161.39      6.09 o
  -4   6  13       47.85       61.96      5.52 o
  -3   6  13      353.95      366.20      9.09 o
  -2   6  13      374.35      454.38      9.83 o
  -1   6  13      731.86      684.18     11.53 o
   0   6  13     1367.12     1389.40     20.41 o
  -6   7  13     1122.66     1070.28     18.75 o
  -5   7  13      637.42      574.85     11.01 o
  -4   7  13      569.59      606.78     11.13 o
  -3   7  13      127.44      119.31      5.55 o
  -2   7  13      111.73      119.95      6.20 o
  -1   7  13      191.48      166.19      6.98 o
   0   7  13      420.28      497.92     11.39 o
  -7   8  13      167.39      173.93      7.37 o
  -6   8  13     2383.85     2312.07     33.66 o
  -5   8  13      937.49      835.54     16.98 o
  -4   8  13     1458.98     1470.44     23.71 o
  -3   8  13      686.75      634.03     13.95 o
  -2   8  13      974.94      925.17     16.41 o
  -1   8  13      273.50      305.07      8.73 o
   0   8  13     5087.31     4828.70     64.45 o
  -8   9  13     2293.03     2308.64     46.07 o
  -7   9  13     1719.33     1673.95     35.09 o
  -6   9  13      777.74      821.97     21.09 o
  -5   9  13     2032.26     1968.51     29.54 o
  -4   9  13     2720.21     2442.27     35.16 o
  -3   9  13      519.57      498.34     13.54 o
  -2   9  13      995.84      915.90     23.26 o
  -1   9  13      425.23      456.97     13.44 o
   0   9  13      283.01      254.43     11.64 o
  -9  10  13     1437.28     1347.16     31.70 o
  -8  10  13      417.68      392.28     15.59 o
  -7  10  13      542.11      612.63     16.27 o
  -6  10  13       87.45       83.93      7.55 o
  -5  10  13      737.07      682.36     17.16 o
  -4  10  13      353.51      354.42     12.44 o
  -3  10  13      225.63      233.43      9.53 o
  -2  10  13       94.59       81.42      7.74 o
  -1  10  13      619.25      573.84     16.89 o
   0  10  13     2433.73     2442.09     50.04 o
 -10  11  13      327.52      355.20     21.74 o
  -9  11  13      167.82      189.90     13.99 o
  -8  11  13      115.78      112.26      9.32 o
  -7  11  13      660.66      600.55     18.99 o
  -6  11  13      632.13      606.31     16.70 o
  -5  11  13      472.65      462.90     14.87 o
  -4  11  13      156.53      195.26     13.71 o
  -3  11  13      585.03      578.93     16.54 o
  -2  11  13      128.85      124.38     10.45 o
  -1  11  13      135.75      117.77     11.40 o
   0  11  13      247.38      205.26     12.46 o
 -11  12  13      266.90      272.68     15.37 o
 -10  12  13      170.85      161.46     12.16 o
  -9  12  13      498.54      469.39     17.63 o
  -8  12  13     1409.72     1515.94     32.95 o
  -7  12  13      327.63      337.32     14.85 o
  -6  12  13      100.77       97.38     10.47 o
  -5  12  13       23.03       16.73      8.46 o
  -4  12  13      209.40      218.73     11.84 o
  -3  12  13      386.79      423.85     15.10 o
  -2  12  13      169.74      157.00     11.87 o
  -1  12  13      554.73      586.08     19.60 o
   0  12  13      184.14      167.32     12.94 o
 -12  13  13      302.82      320.95     14.29 o
 -11  13  13      346.70      309.20     17.95 o
 -10  13  13      422.98      434.62     26.81 o
  -9  13  13      389.12      390.85     16.54 o
  -8  13  13       61.04       66.85     12.18 o
  -7  13  13      219.95      228.49     13.48 o
  -6  13  13       83.06       63.16     10.82 o
  -5  13  13      830.37      866.97     21.56 o
  -4  13  13       52.29       40.11     10.46 o
  -3  13  13      494.19      450.05     19.02 o
  -2  13  13      329.11      338.33     16.42 o
  -1  13  13      572.50      560.71     20.13 o
   0  13  13      487.30      447.80     17.95 o
 -13  14  13       39.67       35.65     11.77 o
 -12  14  13       52.29       38.24     11.53 o
 -11  14  13       49.74       49.26     13.10 o
 -10  14  13      669.92      619.90     28.05 o
  -9  14  13       43.97       19.79     10.82 o
  -8  14  13      203.33      216.27     14.02 o
  -7  14  13       90.10       98.85     11.91 o
  -6  14  13      657.32      660.49     21.45 o
  -5  14  13       41.56       23.75     10.46 o
  -4  14  13       34.62       46.54     10.97 o
  -3  14  13      231.58      239.19     17.53 o
  -2  14  13      626.22      629.98     22.00 o
  -1  14  13     1640.96     1706.80     37.79 o
   0  14  13      485.11      466.55     19.09 o
 -14  15  13      622.44      633.83     22.73 o
 -13  15  13      154.04      151.41     14.06 o
 -12  15  13      163.46      165.83     16.80 o
 -11  15  13       93.77      105.64     14.80 o
 -10  15  13      404.48      377.63     30.23 o
  -9  15  13       73.72       32.77     11.75 o
  -8  15  13      173.71      213.68     14.56 o
  -7  15  13      747.48      718.79     23.24 o
  -6  15  13      265.76      246.69     18.79 o
  -5  15  13      252.46      232.65     16.56 o
  -4  15  13       88.20       80.19     12.33 o
  -3  15  13      117.65      139.01     13.60 o
  -2  15  13      101.99       82.16     12.78 o
  -1  15  13       73.62      103.20     15.22 o
   0  15  13       10.82       25.86     12.58 o
 -15  16  13      115.52      119.53     14.67 o
 -14  16  13      289.12      268.36     16.79 o
 -13  16  13       10.83       14.34     12.35 o
 -12  16  13        9.74       -3.03     16.16 o
 -11  16  13      126.24      111.08     14.46 o
 -10  16  13       17.46       12.61     12.82 o
  -9  16  13      330.57      364.61     19.35 o
  -8  16  13        9.05        8.52     11.71 o
  -7  16  13       63.87       65.95     14.36 o
  -6  16  13      226.33      231.23     19.55 o
  -5  16  13       96.50      100.78     14.96 o
  -4  16  13      489.72      470.77     21.66 o
  -3  16  13      247.96      239.64     16.18 o
  -2  16  13       11.78      -13.88     15.53 o
  -1  16  13       35.49       42.15     14.33 o
   0  16  13       57.14       66.78     15.47 o
 -16  17  13      126.46      142.32     17.00 o
 -15  17  13      246.37      259.81     19.10 o
 -14  17  13       24.95       26.31     13.74 o
 -13  17  13      195.99      228.98     17.71 o
 -12  17  13      101.70       74.06     16.04 o
 -11  17  13       47.81       21.45     13.97 o
 -10  17  13        7.33      -10.50     12.59 o
  -9  17  13      370.56      349.09     19.77 o
  -8  17  13       72.94       89.39     15.24 o
  -7  17  13      207.76      211.02     17.85 o
  -6  17  13       11.88       21.82     14.35 o
  -5  17  13      326.24      325.08     19.90 o
  -4  17  13       31.17        7.14     13.85 o
  -3  17  13       38.68       31.32     16.46 o
  -2  17  13       74.96       63.43     17.42 o
  -1  17  13      161.86      153.95     17.43 o
   0  17  13       65.02       49.91     15.70 o
 -16  18  13      354.28      358.95     22.06 o
 -15  18  13      148.79      160.52     17.96 o
 -14  18  13       87.34       81.17     16.31 o
 -13  18  13       61.04       52.36     15.36 o
 -12  18  13      209.93      203.27     18.25 o
 -11  18  13      203.99      207.81     18.61 o
 -10  18  13        9.20       27.10     14.31 o
  -9  18  13      378.49      340.20     23.94 o
  -8  18  13      149.12      108.58     18.83 o
  -7  18  13      155.69      177.15     19.87 o
  -6  18  13      248.31      293.85     22.69 o
  -5  18  13       97.74      121.93     19.15 o
  -4  18  13      302.00      348.09     23.74 o
  -3  18  13      234.71      263.89     26.38 o
  -2  18  13      164.58      206.55     23.19 o
 -14  19  13      180.06      201.63     19.07 o
 -13  19  13      254.62      262.59     22.22 o
 -12  19  13        4.26       -3.86     15.02 o
 -11  19  13       77.62       85.37     17.52 o
 -10  19  13       52.57       51.20     18.10 o
  -9  19  13        0.89      -15.70     15.70 o
  -8  19  13       42.36       12.38     16.86 o
  -7  19  13      338.34      323.02     24.11 o
  -6  19  13      295.45      317.76     24.42 o
  -5  19  13      111.95      112.48     19.78 o
   0   1  14        4.63        5.14      9.45 o
  -1   2  14      523.42      676.42     19.56 o
   0   2  14       77.63       82.39      8.42 o
  -2   3  14      169.01      218.38      9.96 o
  -1   3  14      858.78      894.40     18.36 o
   0   3  14      158.97      206.27      6.05 o
  -3   4  14     1654.08     1771.73     25.38 o
  -2   4  14      938.72      805.11     13.59 o
  -1   4  14      239.07      244.86      7.25 o
   0   4  14     2686.80     2618.54     32.14 o
  -4   5  14      171.55      145.83      6.00 o
  -3   5  14     1917.10     1808.20     23.09 o
  -2   5  14      789.58      818.60     13.73 o
  -1   5  14      265.16      246.53      8.54 o
   0   5  14     3075.30     3211.28     40.74 o
  -5   6  14     2921.39     3034.53     38.83 o
  -4   6  14     2793.76     2902.90     39.22 o
  -3   6  14      462.77      458.36      9.96 o
  -2   6  14      224.89      172.31      6.63 o
  -1   6  14     1431.45     1335.63     18.30 o
   0   6  14     1726.60     1647.96     23.58 o
  -6   7  14      966.56      963.09     16.89 o
  -5   7  14      203.57      237.19      8.18 o
  -4   7  14       44.41       62.01      5.24 o
  -3   7  14      487.21      422.10      9.35 o
  -2   7  14      113.24      102.94      6.73 o
  -1   7  14     1456.91     1587.48     23.36 o
   0   7  14     1553.55     1634.85     24.09 o
  -7   8  14       96.96       89.35      7.86 o
  -6   8  14      647.04      673.15     14.79 o
  -5   8  14     1787.82     1921.80     33.54 o
  -4   8  14      482.87      434.99     14.64 o
  -3   8  14     1220.29     1193.61     18.29 o
  -2   8  14      271.85      272.98      9.95 o
  -1   8  14      249.38      231.85      9.50 o
   0   8  14     1014.92      993.73     20.45 o
  -8   9  14      259.61      277.64     13.08 o
  -7   9  14     3264.29     2978.75     56.34 o
  -6   9  14      457.62      423.15     17.28 o
  -5   9  14      726.42      740.74     17.39 o
  -4   9  14      582.27      611.37     19.75 o
  -3   9  14      338.50      334.68     13.45 o
  -2   9  14     1014.60     1019.32     21.65 o
  -1   9  14      111.58      103.47      8.70 o
   0   9  14      477.32      407.64     15.35 o
  -9  10  14      810.31      808.72     23.14 o
  -8  10  14      294.82      282.73     14.36 o
  -7  10  14     1402.74     1260.30     28.08 o
  -6  10  14     2743.77     2499.00     47.79 o
  -5  10  14      849.61      801.91     18.93 o
  -4  10  14     1175.75     1125.63     23.31 o
  -3  10  14     1833.81     1814.28     32.77 o
  -2  10  14      356.40      344.59     12.39 o
  -1  10  14      674.67      726.92     20.47 o
   0  10  14      308.03      282.09     14.67 o
 -10  11  14      932.77      918.32     25.95 o
  -9  11  14      688.05      660.98     24.59 o
  -8  11  14      535.29      574.20     19.90 o
  -7  11  14       46.82       39.98      9.60 o
  -6  11  14       31.87       24.03      9.25 o
  -5  11  14     1216.04     1220.27     27.90 o
  -4  11  14      505.83      469.16     13.84 o
  -3  11  14      545.09      545.01     18.29 o
  -2  11  14      875.98      853.49     21.29 o
  -1  11  14      185.61      163.29     11.72 o
   0  11  14      954.36      864.11     23.58 o
 -11  12  14      126.10      144.26     15.25 o
 -10  12  14       72.19       70.36     12.46 o
  -9  12  14      333.92      295.08     15.20 o
  -8  12  14       13.78        2.33      9.49 o
  -7  12  14     1017.73     1002.28     25.52 o
  -6  12  14       23.60       26.03     10.01 o
  -5  12  14      645.62      550.47     18.74 o
  -4  12  14      518.26      557.18     21.85 o
  -3  12  14       63.10       64.38     13.52 o
  -2  12  14       20.12       24.90      9.90 o
  -1  12  14      296.08      300.91     17.84 o
   0  12  14      271.55      263.13     16.08 o
 -12  13  14       72.68       60.63     11.55 o
 -11  13  14      266.08      248.63     21.24 o
 -10  13  14      188.91      172.09     14.96 o
  -9  13  14      438.01      443.66     17.35 o
  -8  13  14      115.66      103.32     13.01 o
  -7  13  14       70.92       51.27     11.00 o
  -6  13  14       91.61       80.03     11.43 o
  -5  13  14      669.10      621.68     25.05 o
  -4  13  14      181.95      164.90     13.35 o
  -3  13  14      120.56      126.93     12.29 o
  -2  13  14       29.68       17.52     10.97 o
  -1  13  14       88.79      105.77     12.20 o
   0  13  14       99.22       92.37     13.66 o
 -13  14  14      315.25      317.14     17.08 o
 -12  14  14      107.42      110.11     12.84 o
 -11  14  14      183.02      152.25     15.99 o
 -10  14  14      289.39      253.06     20.97 o
  -9  14  14      393.56      379.06     17.15 o
  -8  14  14      180.08      175.95     13.42 o
  -7  14  14       40.24       31.15     10.67 o
  -6  14  14      349.76      334.82     16.33 o
  -5  14  14      472.62      451.29     19.97 o
  -4  14  14      275.13      273.20     17.04 o
  -3  14  14      449.91      427.06     17.79 o
  -2  14  14       81.88      101.24     12.59 o
  -1  14  14       65.24       93.89     14.21 o
   0  14  14      182.74      187.46     15.14 o
 -14  15  14      136.67      172.87     17.33 o
 -13  15  14        4.50       -6.57     11.29 o
 -12  15  14        3.73       -8.31     13.22 o
 -11  15  14       15.33       13.04     13.36 o
 -10  15  14       71.34       77.57     13.88 o
  -9  15  14       46.12       47.15     12.14 o
  -8  15  14       38.52       29.82     11.64 o
  -7  15  14       39.64       29.89     11.90 o
  -6  15  14       95.04      107.88     19.60 o
  -5  15  14       25.40        1.51     12.78 o
  -4  15  14       34.47       34.59     13.27 o
  -3  15  14        9.80       19.63     13.13 o
  -2  15  14      557.93      583.05     24.00 o
  -1  15  14     1171.29     1388.50     42.02 o
   0  15  14      280.30      278.97     19.38 o
 -15  16  14      138.37       92.11     20.11 o
 -14  16  14      185.17      209.14     23.12 o
 -13  16  14       38.11       33.86     13.85 o
 -12  16  14      214.09      211.60     18.41 o
 -11  16  14       50.93       28.03     13.68 o
 -10  16  14       82.54       87.07     16.24 o
  -9  16  14       47.36       54.92     13.41 o
  -8  16  14      132.71      136.13     15.34 o
  -7  16  14       38.90       20.53     13.31 o
  -6  16  14      229.27      246.79     17.80 o
  -5  16  14      311.28      348.16     19.74 o
  -4  16  14      164.61      188.93     25.74 o
  -3  16  14       15.36        9.34     24.74 o
  -2  16  14        3.10        2.29     17.82 o
  -1  16  14      350.53      414.99     23.84 o
   0  16  14      149.69      196.46     29.47 o
 -16  17  14        1.23        4.83     14.54 o
 -15  17  14      248.42      298.14     33.68 o
 -14  17  14      156.11      147.41     16.75 o
 -13  17  14      181.46      163.91     21.07 o
 -12  17  14       71.67       66.32     16.31 o
 -11  17  14        6.90      -13.35     13.35 o
 -10  17  14       12.90       28.07     14.00 o
  -9  17  14      257.62      331.15     19.71 o
  -8  17  14        4.94      -13.84     14.61 o
  -7  17  14      228.32      265.82     31.97 o
  -6  17  14      190.46      198.48     20.13 o
  -5  17  14      169.28      187.01     19.82 o
  -4  17  14      110.75      123.33     18.53 o
  -3  17  14       42.46        1.79     19.14 o
  -2  17  14       96.50       89.68     20.72 o
  -1  17  14        7.03       15.59     16.22 o
 -15  18  14      114.18      167.58     24.02 o
 -14  18  14      194.80      186.78     23.77 o
 -13  18  14       84.47      114.13     16.58 o
 -12  18  14       21.90       21.82     14.95 o
 -11  18  14      144.00      124.86     16.76 o
 -10  18  14       14.19        7.28     14.25 o
  -9  18  14       55.19       75.81     17.69 o
  -8  18  14      442.29      475.92     29.65 o
  -7  18  14      192.61      205.50     20.71 o
  -6  18  14      131.47      141.79     19.68 o
  -5  18  14      197.15      202.36     21.30 o
  -4  18  14      262.46      267.11     27.46 o
  -3  18  14       96.51       79.60     21.46 o
 -12  19  14       15.94      -15.00     15.15 o
 -11  19  14       10.57      -14.21     14.21 o
 -10  19  14        2.29        2.13     17.20 o
  -9  19  14      136.78      131.77     20.16 o
  -8  19  14       77.55       90.38     19.12 o
  -7  19  14       26.94       16.93     17.44 o
   0   1  15     2497.13     2449.40     56.82 o
  -1   2  15     1636.73     1648.31     53.32 o
   0   2  15       19.90        6.50      5.74 o
  -2   3  15     1161.10     1121.36     29.42 o
  -1   3  15     2114.13     2017.75     33.11 o
   0   3  15      571.36      452.81     14.59 o
  -3   4  15     2075.32     2075.17     37.99 o
  -2   4  15      879.98     1027.62     17.89 o
  -1   4  15      125.52       95.75      5.45 o
   0   4  15     1223.63     1157.12     19.13 o
  -4   5  15      931.92      921.42     19.49 o
  -3   5  15     2469.25     2214.22     27.56 o
  -2   5  15       12.62       13.02      4.36 o
  -1   5  15     2409.56     2453.14     31.17 o
   0   5  15      880.74      786.93     13.71 o
  -5   6  15     1758.43     1638.68     24.71 o
  -4   6  15      151.76      134.48      6.70 o
  -3   6  15       56.04       48.82      6.03 o
  -2   6  15     1255.55     1247.31     19.31 o
  -1   6  15      584.06      609.97     11.41 o
   0   6  15      540.88      505.49     13.88 o
  -6   7  15      959.71      920.25     18.29 o
  -5   7  15      483.48      442.28     11.55 o
  -4   7  15      111.10      121.53      6.80 o
  -3   7  15      166.72      154.11      6.70 o
  -2   7  15      517.94      491.77     10.59 o
  -1   7  15     1565.98     1402.01     21.65 o
   0   7  15     3790.37     3731.68     54.31 o
  -7   8  15     1309.14     1306.53     26.97 o
  -6   8  15      535.44      488.31     17.10 o
  -5   8  15     5721.67     5380.48     87.79 o
  -4   8  15      166.87      200.47      9.77 o
  -3   8  15      344.45      363.64     11.49 o
  -2   8  15       75.37       65.82      7.64 o
  -1   8  15     1331.46     1270.44     25.38 o
   0   8  15      609.77      581.83     20.95 o
  -8   9  15      870.50      864.61     26.88 o
  -7   9  15     1850.64     1635.36     40.18 o
  -6   9  15      636.18      623.21     22.28 o
  -5   9  15      570.29      557.56     17.48 o
  -4   9  15     1005.47      981.87     21.07 o
  -3   9  15      581.42      580.01     15.45 o
  -2   9  15      489.45      438.60     13.79 o
  -1   9  15      677.65      617.04     21.30 o
   0   9  15      159.04      145.74     10.97 o
  -9  10  15     1130.87      998.11     28.12 o
  -8  10  15       68.72       30.83     11.11 o
  -7  10  15       93.30       94.17     10.61 o
  -6  10  15      542.08      549.69     17.86 o
  -5  10  15       47.58       49.49      9.38 o
  -4  10  15      432.69      351.98     14.16 o
  -3  10  15      492.64      535.79     15.82 o
  -2  10  15      351.22      361.83     14.26 o
  -1  10  15      304.56      322.26     13.96 o
   0  10  15       96.17       95.71     13.34 o
 -10  11  15      529.28      523.67     22.59 o
  -9  11  15      511.17      504.25     21.63 o
  -8  11  15      335.54      363.00     15.84 o
  -7  11  15      222.46      210.87     12.76 o
  -6  11  15      622.70      567.11     18.60 o
  -5  11  15      295.37      278.01     13.48 o
  -4  11  15       17.12       35.65      9.55 o
  -3  11  15       61.10       55.94      9.71 o
  -2  11  15      230.92      225.84     16.89 o
  -1  11  15      574.00      600.69     19.49 o
   0  11  15      366.68      351.17     28.09 o
 -11  12  15       20.02       -1.10     15.18 o
 -10  12  15       14.64        4.85     11.45 o
  -9  12  15       76.73       60.50     11.32 o
  -8  12  15      152.10      127.74     15.40 o
  -7  12  15      238.30      258.23     17.50 o
  -6  12  15      306.45      289.38     14.38 o
  -5  12  15      223.68      215.72     20.37 o
  -4  12  15       38.99       22.75     10.98 o
  -3  12  15       27.83       16.69     11.73 o
  -2  12  15      143.37      147.88     12.20 o
  -1  12  15       25.01       15.98     11.55 o
   0  12  15      314.03      386.47     18.56 o
 -12  13  15       30.62       22.89     11.00 o
 -11  13  15       75.46       89.27     13.15 o
 -10  13  15       15.08        5.55     11.62 o
  -9  13  15      275.33      280.25     20.35 o
  -8  13  15      142.98      158.60     12.88 o
  -7  13  15       38.87       38.83     10.80 o
  -6  13  15      625.61      635.16     20.86 o
  -5  13  15      182.29      190.23     14.83 o
  -4  13  15      312.58      262.97     16.13 o
  -3  13  15        1.90       -4.78     11.09 o
  -2  13  15      189.03      198.16     18.49 o
  -1  13  15      118.82      148.16     14.67 o
   0  13  15       20.30        7.76     12.17 o
 -13  14  15        5.42      -11.93     11.93 o
 -12  14  15      152.64      123.09     13.40 o
 -11  14  15       66.49       51.09     13.96 o
 -10  14  15      741.03      840.87     29.14 o
  -9  14  15       88.53       79.11     12.48 o
  -8  14  15      280.88      325.42     16.48 o
  -7  14  15       27.19       37.50     11.31 o
  -6  14  15       21.19       25.74     11.24 o
  -5  14  15      403.33      445.58     20.01 o
  -4  14  15       30.19       14.51     13.18 o
  -3  14  15       71.97       84.00     13.46 o
  -2  14  15      178.98      210.09     18.43 o
  -1  14  15      227.64      255.25     22.46 o
   0  14  15      401.70      426.32     27.45 o
 -14  15  15      139.91      142.18     15.57 o
 -13  15  15       76.73       70.61     14.20 o
 -12  15  15       65.01       44.54     14.48 o
 -11  15  15      104.15       94.52     15.26 o
 -10  15  15      199.08      213.76     16.77 o
  -9  15  15       19.04       28.84     13.21 o
  -8  15  15      721.70      794.22     27.04 o
  -7  15  15      385.80      397.20     19.58 o
  -6  15  15      112.50      109.88     16.17 o
  -5  15  15       71.57       67.78     15.87 o
  -4  15  15      122.94      123.20     16.82 o
  -3  15  15      121.11      174.92     41.79 o
  -2  15  15      102.80      132.44     29.27 o
  -1  15  15       79.60       68.21     19.43 o
   0  15  15        5.14        1.24     14.99 o
 -15  16  15       90.24       80.56     15.31 o
 -14  16  15       40.19       30.44     14.49 o
 -13  16  15       73.41       67.94     14.65 o
 -12  16  15      206.75      256.64     19.74 o
 -11  16  15      248.79      235.42     19.06 o
 -10  16  15      295.88      304.29     19.00 o
  -9  16  15      138.45      146.24     16.00 o
  -8  16  15      180.71      187.86     17.02 o
  -7  16  15       86.98       71.74     16.40 o
  -6  16  15      370.27      361.01     26.64 o
  -5  16  15       94.68       92.89     17.08 o
  -4  16  15       33.15       40.30     18.68 o
  -3  16  15      122.68      111.80     25.93 o
  -2  16  15      110.34      114.91     21.36 o
  -1  16  15      108.90      110.21     17.68 o
   0  16  15        0.09      -15.30     15.30 o
 -15  17  15      159.34      182.27     24.96 o
 -14  17  15      411.77      449.22     29.50 o
 -13  17  15       49.09       47.00     15.31 o
 -12  17  15        0.17      -14.34     14.34 o
 -11  17  15       54.96       52.59     15.10 o
 -10  17  15      143.91      142.27     16.52 o
  -9  17  15      107.11      118.56     15.60 o
  -8  17  15      142.91      144.71     18.89 o
  -7  17  15       82.60      108.00     17.97 o
  -6  17  15       51.62       51.76     17.25 o
  -5  17  15      933.82     1029.08     42.85 o
  -4  17  15      554.72      583.14     32.63 o
  -3  17  15       77.75       69.42     23.10 o
  -2  17  15      343.70      337.63     29.74 o
 -13  18  15      408.05      434.88     22.72 o
 -12  18  15       96.40      109.46     18.44 o
 -11  18  15       51.26       41.76     15.93 o
 -10  18  15       40.89       48.71     15.21 o
  -9  18  15      189.39      217.78     21.75 o
  -8  18  15      236.72      256.83     30.68 o
  -7  18  15      299.19      308.80     23.60 o
  -6  18  15      134.83      133.03     23.58 o
  -5  18  15      219.68      280.40     26.68 o
   0   1  16     2203.86     1807.06     46.71 o
  -1   2  16      921.45     1067.21     31.42 o
   0   2  16     1429.39     1507.39     30.01 o
  -2   3  16      215.23      217.10      8.14 o
  -1   3  16      322.44      293.38     10.85 o
   0   3  16      512.10      509.11     11.32 o
  -3   4  16       43.50       40.82      6.12 o
  -2   4  16      585.59      532.85     14.41 o
  -1   4  16       81.17       69.72      5.47 o
   0   4  16     1011.07      993.81     17.64 o
  -4   5  16     1470.22     1429.66     21.95 o
  -3   5  16      369.36      283.94      7.72 o
  -2   5  16     1694.31     1796.22     26.11 o
  -1   5  16     1794.68     1692.01     23.09 o
   0   5  16      735.06      768.49     14.24 o
  -5   6  16      678.65      768.96     15.05 o
  -4   6  16     1113.65      981.70     17.22 o
  -3   6  16      123.44       96.30      6.43 o
  -2   6  16       73.75       79.28      5.96 o
  -1   6  16      654.81      624.01     12.34 o
   0   6  16     1416.16     1468.68     21.63 o
  -6   7  16        9.19       -3.31      7.85 o
  -5   7  16        1.57       -6.81      6.81 o
  -4   7  16     1652.49     1602.20     26.73 o
  -3   7  16      559.96      542.25     12.49 o
  -2   7  16      295.25      285.68      9.17 o
  -1   7  16      240.49      202.00      9.31 o
   0   7  16      242.94      233.37     10.66 o
  -7   8  16      423.41      405.35     16.22 o
  -6   8  16     1432.55     1368.56     31.07 o
  -5   8  16     1830.21     1706.75     36.18 o
  -4   8  16     2924.89     3000.54     45.78 o
  -3   8  16      939.35      935.41     19.90 o
  -2   8  16      427.46      445.41     14.67 o
  -1   8  16     1038.60     1041.93     23.27 o
   0   8  16     1019.17      974.84     23.89 o
  -8   9  16      267.08      254.76     14.44 o
  -7   9  16      592.53      541.67     20.94 o
  -6   9  16       37.83       27.35     10.96 o
  -5   9  16     2726.65     2492.62     45.54 o
  -4   9  16     1283.25     1292.47     28.04 o
  -3   9  16      815.97      745.97     18.69 o
  -2   9  16      402.51      419.32     13.47 o
  -1   9  16       49.53       50.90      9.62 o
   0   9  16       69.07      102.77     24.45 o
  -9  10  16      507.24      561.33     21.09 o
  -8  10  16      100.42       90.99     12.50 o
  -7  10  16     1466.64     1258.53     30.14 o
  -6  10  16       75.13       79.40     10.14 o
  -5  10  16     1076.94      989.43     24.16 o
  -4  10  16       64.12       89.21      9.50 o
  -3  10  16       19.47       29.62     10.39 o
  -2  10  16      264.05      262.29     12.68 o
  -1  10  16      150.86      133.49     12.37 o
   0  10  16      254.15      231.32     16.07 o
 -10  11  16       46.92       18.78     12.00 o
  -9  11  16      423.30      434.60     20.78 o
  -8  11  16       18.74       13.85     11.27 o
  -7  11  16       13.11       10.20      9.94 o
  -6  11  16       21.48       36.41      9.72 o
  -5  11  16       91.63       99.57     10.92 o
  -4  11  16      732.29      752.22     24.72 o
  -3  11  16      111.45       97.70     16.43 o
  -2  11  16      137.72      123.26     15.90 o
  -1  11  16       95.92      134.08     13.25 o
   0  11  16      271.24      263.62     17.37 o
 -11  12  16       81.40      103.62     14.91 o
 -10  12  16      163.26      159.29     13.15 o
  -9  12  16      387.06      396.41     17.35 o
  -8  12  16      139.29      149.95     13.30 o
  -7  12  16      790.89      752.40     22.42 o
  -6  12  16      172.32      192.48     14.02 o
  -5  12  16      257.99      257.48     13.93 o
  -4  12  16      806.43      684.80     23.61 o
  -3  12  16      362.79      370.74     17.86 o
  -2  12  16      352.57      365.62     20.08 o
  -1  12  16      267.55      267.27     22.42 o
   0  12  16      142.01      196.42     15.50 o
 -12  13  16       26.62       -2.08     11.38 o
 -11  13  16      232.13      285.53     18.14 o
 -10  13  16        7.79       -0.22     13.84 o
  -9  13  16      105.24       97.39     14.14 o
  -8  13  16       17.23       13.81     10.51 o
  -7  13  16      187.07      178.85     13.38 o
  -6  13  16      192.97      194.42     13.64 o
  -5  13  16       67.20       62.86     13.05 o
  -4  13  16      144.93      154.37     14.48 o
  -3  13  16      188.31      179.41     17.11 o
  -2  13  16      532.40      443.66     22.64 o
  -1  13  16      201.32      173.14     19.52 o
   0  13  16       23.05       -0.04     16.43 o
 -13  14  16       96.04       93.05     14.26 o
 -12  14  16      133.06      166.97     15.50 o
 -11  14  16       76.94       88.27     14.66 o
 -10  14  16       54.07       40.46     13.60 o
  -9  14  16      263.89      302.87     17.70 o
  -8  14  16      141.50      162.35     14.69 o
  -7  14  16       59.79       63.63     12.94 o
  -6  14  16      222.84      237.44     18.34 o
  -5  14  16      328.57      375.62     20.89 o
  -4  14  16      439.37      502.46     23.29 o
  -3  14  16      186.32      198.99     21.92 o
  -2  14  16      328.75      264.16     21.96 o
  -1  14  16      186.34      198.47     21.49 o
   0  14  16       68.12       55.67     15.61 o
 -14  15  16       23.60        6.38     17.36 o
 -13  15  16      266.46      249.59     19.60 o
 -12  15  16       62.18       93.46     15.96 o
 -11  15  16      220.55      210.19     18.11 o
 -10  15  16      939.69      986.63     32.90 o
  -9  15  16      355.37      351.56     19.41 o
  -8  15  16      211.72      231.78     17.22 o
  -7  15  16      369.06      357.85     19.39 o
  -6  15  16      161.62      166.90     17.96 o
  -5  15  16      299.52      349.87     23.37 o
  -4  15  16       34.91       21.78     17.92 o
  -3  15  16       84.02       98.77     19.81 o
  -2  15  16      259.53      320.63     38.95 o
  -1  15  16      197.38      164.35     21.65 o
   0  15  16      151.56      110.64     17.81 o
 -15  16  16      204.37      213.51     20.58 o
 -14  16  16      510.54      622.16     25.00 o
 -13  16  16       53.65       56.74     14.44 o
 -12  16  16      118.73      150.86     38.41 o
 -11  16  16        0.14       -2.20     14.04 o
 -10  16  16      177.33      201.18     17.32 o
  -9  16  16       83.76       94.01     15.27 o
  -8  16  16       72.63       85.19     15.13 o
  -7  16  16      151.44      149.62     18.97 o
  -6  16  16      376.75      354.93     25.78 o
  -5  16  16      368.52      404.87     27.82 o
  -4  16  16       81.72       57.95     20.30 o
  -3  16  16      381.54      431.20     39.75 o
  -2  16  16       68.99       50.48     24.59 o
  -1  16  16      231.46      244.19     36.52 o
 -13  17  16      171.84      184.77     17.72 o
 -12  17  16      134.36      139.56     18.40 o
 -11  17  16       45.26       24.72     16.02 o
 -10  17  16      698.71      750.94     28.57 o
  -9  17  16       81.07       87.81     16.04 o
  -8  17  16      294.10      323.24     32.23 o
  -7  17  16      110.73      150.62     19.58 o
  -6  17  16      127.03      101.26     20.16 o
  -5  17  16      169.13      157.88     23.21 o
  -4  17  16      416.08      524.02     31.86 o
   0   1  17      433.15      363.07     18.45 o
  -1   2  17     2165.76     1999.49     50.67 o
   0   2  17     2272.00     2189.52     39.45 o
  -2   3  17      105.25      103.37      7.85 o
  -1   3  17     1438.13     1348.31     27.16 o
   0   3  17      903.31      918.00     16.88 o
  -3   4  17      471.13      395.05     12.75 o
  -2   4  17     1373.83     1275.29     22.51 o
  -1   4  17     1222.69     1101.27     19.41 o
   0   4  17      226.76      201.58      8.94 o
  -4   5  17      146.83      169.73      7.18 o
  -3   5  17       23.72       29.83      4.73 o
  -2   5  17     1130.46     1198.40     17.52 o
  -1   5  17       54.08       54.63      6.23 o
   0   5  17      124.85       91.86      6.29 o
  -5   6  17     1356.36     1407.15     26.08 o
  -4   6  17     1486.82     1404.32     22.34 o
  -3   6  17     3159.59     3104.70     42.45 o
  -2   6  17     1469.42     1438.61     19.50 o
  -1   6  17      447.05      456.36     12.19 o
   0   6  17     1696.72     1657.08     28.50 o
  -6   7  17      857.34      783.81     21.30 o
  -5   7  17       93.06       83.01     10.24 o
  -4   7  17      530.55      470.20     15.49 o
  -3   7  17     1533.36     1475.12     27.24 o
  -2   7  17      154.16      155.90      7.97 o
  -1   7  17      155.68      141.78      9.20 o
   0   7  17     3732.04     3488.80     60.46 o
  -7   8  17     1329.71     1306.66     28.88 o
  -6   8  17      554.68      523.50     18.14 o
  -5   8  17      189.56      218.48     11.61 o
  -4   8  17      320.26      366.00     12.87 o
  -3   8  17      595.65      600.48     15.66 o
  -2   8  17     1733.78     1685.51     49.45 o
  -1   8  17      567.47      501.93     17.32 o
   0   8  17      456.95      505.74     19.38 o
  -8   9  17      101.52       70.89     14.34 o
  -7   9  17      120.41      125.31     12.94 o
  -6   9  17      592.75      636.99     22.95 o
  -5   9  17      143.28      166.19     11.30 o
  -4   9  17      203.29      186.37     11.25 o
  -3   9  17     1588.53     1466.86     26.92 o
  -2   9  17       69.23       57.29     12.74 o
  -1   9  17      175.69      161.10     13.06 o
   0   9  17      606.61      629.22     21.95 o
  -9  10  17      218.57      231.01     15.30 o
  -8  10  17      315.91      275.26     16.30 o
  -7  10  17      474.27      465.14     18.11 o
  -6  10  17      102.09      116.73     16.73 o
  -5  10  17      162.67      152.57     11.41 o
  -4  10  17      133.96      122.94     10.88 o
  -3  10  17      154.23      171.82     13.15 o
  -2  10  17       43.75       53.67     13.73 o
  -1  10  17       72.26       72.86     13.39 o
   0  10  17      457.05      461.89     19.59 o
 -10  11  17      310.96      299.29     23.49 o
  -9  11  17      452.45      449.28     20.67 o
  -8  11  17      300.84      270.25     15.00 o
  -7  11  17      160.54      130.82     12.28 o
  -6  11  17       35.31       34.17     10.22 o
  -5  11  17      453.11      461.63     17.05 o
  -4  11  17      954.77      936.53     27.31 o
  -3  11  17       35.22       62.25     12.01 o
  -2  11  17      196.69      170.31     18.14 o
  -1  11  17      446.39      441.52     21.52 o
   0  11  17      439.41      428.74     23.34 o
 -11  12  17      213.78      180.65     18.52 o
 -10  12  17      319.16      365.88     18.83 o
  -9  12  17       15.78       15.69     12.31 o
  -8  12  17      195.89      167.01     18.05 o
  -7  12  17      523.74      524.55     19.05 o
  -6  12  17      236.96      216.87     16.46 o
  -5  12  17       55.81      102.48     11.66 o
  -4  12  17      837.63      837.61     26.52 o
  -3  12  17       52.72       38.88     16.38 o
  -2  12  17       32.53       39.26     15.35 o
  -1  12  17       47.40       47.25     15.20 o
   0  12  17       28.93       15.35     15.04 o
 -12  13  17       90.34       59.25     14.59 o
 -11  13  17       67.88       54.28     13.99 o
 -10  13  17        9.14       -7.42     12.57 o
  -9  13  17       58.52       68.87     13.80 o
  -8  13  17      243.58      263.11     20.97 o
  -7  13  17      302.21      307.10     16.69 o
  -6  13  17      231.18      245.88     15.84 o
  -5  13  17      222.48      222.21     17.75 o
  -4  13  17       93.48       82.47     17.53 o
  -3  13  17      235.81      251.95     21.24 o
  -2  13  17       92.35       86.13     17.86 o
  -1  13  17      273.90      247.62     21.82 o
   0  13  17      205.25      221.79     21.12 o
 -13  14  17       25.30       -8.16     13.98 o
 -12  14  17      220.00      220.29     16.49 o
 -11  14  17      374.77      346.95     20.18 o
 -10  14  17       67.88       66.35     14.66 o
  -9  14  17      411.55      445.06     21.28 o
  -8  14  17       46.95       59.30     13.34 o
  -7  14  17       48.96       35.01     12.84 o
  -6  14  17      163.45      180.95     17.70 o
  -5  14  17      552.24      516.07     29.36 o
  -4  14  17      181.06      213.18     21.13 o
  -3  14  17      122.69      115.63     21.72 o
  -2  14  17      685.93      750.47     34.73 o
  -1  14  17       57.84       54.76     18.32 o
   0  14  17       11.80       28.49     15.03 o
 -14  15  17       82.40       78.36     16.93 o
 -13  15  17       94.55       84.12     16.11 o
 -12  15  17      126.29      149.17     19.25 o
 -11  15  17      279.98      289.05     20.05 o
 -10  15  17      105.22      104.04     16.07 o
  -9  15  17       39.11       19.82     13.60 o
  -8  15  17       58.05       76.97     14.70 o
  -7  15  17      779.36      799.26     31.59 o
  -6  15  17      125.62      173.11     20.60 o
  -5  15  17      287.27      278.18     23.65 o
  -4  15  17      486.15      524.89     38.96 o
  -3  15  17      650.24      750.01     35.47 o
  -2  15  17      190.93      156.00     21.48 o
  -1  15  17        5.55      -14.81     21.59 o
 -13  16  17      191.75      180.64     19.08 o
 -12  16  17       92.37      110.53     17.43 o
 -11  16  17       80.89       89.89     16.44 o
 -10  16  17      307.02      300.52     20.73 o
  -9  16  17      285.92      297.28     19.38 o
  -8  16  17       23.93       17.42     18.02 o
  -7  16  17      138.35      115.04     17.78 o
  -6  16  17       49.16       47.54     20.23 o
  -5  16  17       50.88       55.86     19.17 o
  -4  16  17      292.95      303.63     58.38 o
  -3  16  17      127.16      153.69     22.16 o
 -10  17  17      145.62      177.45     18.24 o
  -9  17  17      190.41      182.60     22.13 o
  -8  17  17      150.51      182.35     29.56 o
  -7  17  17      112.99       99.70     21.15 o
   0   0  18    16353.23    14921.71    571.55 o
   0   1  18      416.51      417.31     19.01 o
  -1   2  18      469.00      371.84     14.01 o
   0   2  18      324.44      339.44     11.89 o
  -2   3  18      314.45      323.33     10.74 o
  -1   3  18      191.19      179.05      9.83 o
   0   3  18     1768.01     1645.74     28.94 o
  -3   4  18      803.24      813.04     21.63 o
  -2   4  18     1267.42     1268.80     21.79 o
  -1   4  18      695.00      662.72     14.63 o
   0   4  18      236.77      228.99     13.45 o
  -4   5  18      974.35      974.18     21.51 o
  -3   5  18      141.96      127.77      6.52 o
  -2   5  18     1080.51     1125.84     17.51 o
  -1   5  18       78.52       86.62      6.70 o
   0   5  18      656.13      703.14     15.89 o
  -5   6  18     1177.28     1122.55     23.76 o
  -4   6  18       81.95       69.24      8.08 o
  -3   6  18       72.10       77.93      8.33 o
  -2   6  18      272.04      255.67      8.69 o
  -1   6  18      310.65      257.61     10.00 o
   0   6  18       77.04       93.25      8.88 o
  -6   7  18      682.57      679.36     18.37 o
  -5   7  18       45.48       40.43      8.67 o
  -4   7  18       89.07       73.93     10.65 o
  -3   7  18      583.61      539.23     14.22 o
  -2   7  18      150.72      137.10      8.32 o
  -1   7  18       60.81       58.76     10.81 o
   0   7  18        8.19        3.21      8.55 o
  -7   8  18       77.82       71.63     10.78 o
  -6   8  18      146.14      160.19     13.70 o
  -5   8  18      326.26      334.42     13.60 o
  -4   8  18      210.34      207.36     10.37 o
  -3   8  18      104.79      100.59      8.67 o
  -2   8  18      435.78      447.58     16.16 o
  -1   8  18        5.63       16.82     10.23 o
   0   8  18       37.08       42.91     10.67 o
  -8   9  18      949.52     1043.82     28.92 o
  -7   9  18      796.11      719.97     24.86 o
  -6   9  18       98.51       54.80     11.66 o
  -5   9  18      166.68      136.17     11.19 o
  -4   9  18      144.36      135.14     10.24 o
  -3   9  18      336.51      339.76     14.77 o
  -2   9  18      149.63      134.48     12.54 o
  -1   9  18       70.10       64.95     11.71 o
   0   9  18       49.98       24.53     11.37 o
  -9  10  18       25.72       32.80     13.23 o
  -8  10  18       37.55       27.72     12.79 o
  -7  10  18      328.33      287.27     14.76 o
  -6  10  18      230.62      231.79     17.28 o
  -5  10  18       20.09       16.29      9.83 o
  -4  10  18       40.13       25.92      9.59 o
  -3  10  18       50.38       20.48     11.98 o
  -2  10  18       46.90       52.10     12.55 o
  -1  10  18       25.26        8.72     21.10 o
   0  10  18      210.67      261.13     19.16 o
 -10  11  18      103.42      155.14     18.61 o
  -9  11  18      149.35      141.82     16.48 o
  -8  11  18       41.77       43.85     12.13 o
  -7  11  18      127.58      122.74     13.14 o
  -6  11  18      213.13      221.34     14.89 o
  -5  11  18      386.36      390.15     16.84 o
  -4  11  18       50.33       28.83     13.84 o
  -3  11  18       16.62       18.85     19.74 o
  -2  11  18      250.11      241.45     18.84 o
  -1  11  18        9.83      -17.71     17.71 o
   0  11  18      221.74      272.31     26.15 o
 -11  12  18      488.99      498.73     26.19 o
 -10  12  18       85.73      105.44     13.94 o
  -9  12  18       47.79       43.95     13.26 o
  -8  12  18       15.01        9.20     11.88 o
  -7  12  18       96.58       90.27     13.84 o
  -6  12  18      117.71      132.06     13.28 o
  -5  12  18      121.29      142.26     15.42 o
  -4  12  18      165.35      188.42     23.50 o
  -3  12  18      673.54      748.28     66.96 o
  -2  12  18       46.81       42.58     16.12 o
  -1  12  18      337.21      312.87     32.91 o
   0  12  18       70.34       80.12     19.00 o
 -12  13  18       69.25       43.24     14.19 o
 -11  13  18      259.51      249.56     17.92 o
 -10  13  18       60.28       64.02     14.37 o
  -9  13  18       98.31       88.82     14.60 o
  -8  13  18      384.65      412.08     20.33 o
  -7  13  18      364.46      392.23     19.16 o
  -6  13  18       33.01       35.59     12.52 o
  -5  13  18       25.47       51.83     16.89 o
  -4  13  18      610.59      662.81     31.62 o
  -3  13  18       46.07       54.90     16.88 o
  -2  13  18       44.37       32.61     16.93 o
  -1  13  18       14.35      -11.48     15.63 o
   0  13  18      392.05      403.37     33.47 o
 -13  14  18        0.03      -10.86     14.27 o
 -12  14  18       13.27        3.74     14.17 o
 -11  14  18       10.40      -10.21     13.25 o
 -10  14  18      240.22      240.31     18.21 o
  -9  14  18       36.82       41.64     13.97 o
  -8  14  18      166.47      147.64     16.10 o
  -7  14  18       22.66       15.28     12.88 o
  -6  14  18       12.47       18.38     16.18 o
  -5  14  18       99.76       98.69     21.08 o
  -4  14  18      193.05      226.92     21.28 o
  -3  14  18       80.98       75.52     18.23 o
  -2  14  18      157.65      168.00     20.92 o
  -1  14  18       22.61       -8.29     21.46 o
   0  14  18       39.90       26.22     15.73 o
 -13  15  18        2.61       10.10     15.65 o
 -12  15  18      134.37      149.26     19.59 o
 -11  15  18      299.12      336.68     21.03 o
 -10  15  18       18.13        7.18     14.25 o
  -9  15  18      138.63      155.26     17.13 o
  -8  15  18       25.03       23.34     13.73 o
  -7  15  18      117.51      109.32     29.56 o
  -6  15  18      781.47     1019.63     40.99 o
  -5  15  18      108.91      124.41     20.23 o
  -4  15  18      351.70      370.95     26.07 o
  -3  15  18       16.39        2.25     17.83 o
  -2  15  18       52.60       25.73     18.61 o
 -11  16  18       55.11      139.32     34.53 o
 -10  16  18      145.71      153.26     18.25 o
  -9  16  18      127.91      132.47     16.45 o
  -8  16  18       79.34       72.04     23.58 o
  -7  16  18      212.22      214.84     23.42 o
  -6  16  18      223.16      234.30     37.68 o
  -5  16  18       49.29       16.07     29.77 o
   0   1  19      176.39      157.20     14.29 o
  -1   2  19      233.69      209.56     18.24 o
   0   2  19       34.10       40.81      6.66 o
  -2   3  19      697.97      776.39     16.70 o
  -1   3  19      206.28      200.84      9.94 o
   0   3  19     1561.86     1455.10     26.61 o
  -3   4  19       69.75       63.61      7.26 o
  -2   4  19      464.66      454.28     11.81 o
  -1   4  19      319.27      294.06      9.76 o
   0   4  19       58.01       44.70      8.40 o
  -4   5  19      424.26      497.62     13.63 o
  -3   5  19       50.64       36.92      5.98 o
  -2   5  19      400.17      401.93     10.30 o
  -1   5  19      164.74      146.71      9.08 o
   0   5  19        6.37       19.98     10.47 o
  -5   6  19      929.57      899.55     20.87 o
  -4   6  19        7.67       -1.67      7.50 o
  -3   6  19      234.25      233.20     14.82 o
  -2   6  19      183.54      213.49      8.57 o
  -1   6  19      118.29      113.96      9.39 o
   0   6  19      208.55      194.46     10.24 o
  -6   7  19      580.56      585.77     17.05 o
  -5   7  19     1065.88     1066.17     24.69 o
  -4   7  19      555.10      511.85     16.54 o
  -3   7  19       77.90       79.13      7.93 o
  -2   7  19      333.88      348.28     14.01 o
  -1   7  19       30.52       41.33      8.72 o
   0   7  19      219.37      206.47     13.02 o
  -7   8  19       19.06       20.57     10.30 o
  -6   8  19     1046.83     1096.96     30.69 o
  -5   8  19       22.01        6.47      8.82 o
  -4   8  19      181.19      165.82      9.49 o
  -3   8  19      101.11      109.43     13.83 o
  -2   8  19      191.96      203.76     13.15 o
  -1   8  19      295.02      317.89     15.31 o
   0   8  19        0.61      -10.29     10.29 o
  -8   9  19      280.94      262.82     17.24 o
  -7   9  19       67.36       68.58     13.55 o
  -6   9  19      153.99      214.87     15.83 o
  -5   9  19      268.93      295.04     14.15 o
  -4   9  19       50.97       47.68      9.95 o
  -3   9  19       56.21       58.34     11.83 o
  -2   9  19      238.30      246.39     15.70 o
  -1   9  19      296.28      269.71     17.54 o
   0   9  19      233.93      275.76     26.92 o
  -9  10  19      220.14      249.91     18.12 o
  -8  10  19      138.72      148.29     15.67 o
  -7  10  19      334.11      331.61     17.87 o
  -6  10  19       41.86       24.95     10.93 o
  -5  10  19       83.55       79.07     11.85 o
  -4  10  19       44.75       43.38     11.59 o
  -3  10  19       93.77      102.78     15.13 o
  -2  10  19       51.62       41.44     13.71 o
  -1  10  19      107.18      114.42     26.50 o
   0  10  19      108.87       83.73     15.64 o
 -10  11  19      159.08      132.66     17.14 o
  -9  11  19       98.81       64.08     15.95 o
  -8  11  19      162.37      154.43     14.11 o
  -7  11  19      210.24      201.33     16.18 o
  -6  11  19       36.43       67.58     12.38 o
  -5  11  19       37.10       42.64     12.16 o
  -4  11  19      446.78      488.61     24.52 o
  -3  11  19      159.24      170.49     17.62 o
  -2  11  19      600.96      643.06     28.54 o
  -1  11  19       36.97       -6.26     14.35 o
   0  11  19       15.59       -4.70     14.40 o
 -11  12  19       13.90       -9.15     14.25 o
 -10  12  19      236.60      278.16     17.87 o
  -9  12  19       49.46       42.13     13.55 o
  -8  12  19       89.62       76.25     13.60 o
  -7  12  19      525.11      547.67     26.30 o
  -6  12  19      168.92      156.43     16.22 o
  -5  12  19       42.88       47.99     15.84 o
  -4  12  19      319.25      300.54     21.23 o
  -3  12  19      152.30      160.43     18.33 o
  -2  12  19       62.70       74.12     16.57 o
  -1  12  19        7.65       -6.55     15.10 o
   0  12  19      101.24      116.00     18.81 o
 -12  13  19      253.04      267.54     19.28 o
 -11  13  19       41.50       38.53     14.40 o
 -10  13  19      599.74      674.87     30.08 o
  -9  13  19      447.41      486.52     22.16 o
  -8  13  19       39.88       56.92     13.98 o
  -7  13  19       85.50       64.36     15.40 o
  -6  13  19      134.79      145.90     20.28 o
  -5  13  19       84.85      107.78     18.04 o
  -4  13  19       81.76       78.69     17.34 o
  -3  13  19      129.75      123.70     19.24 o
  -2  13  19       41.97       37.39     16.96 o
  -1  13  19      388.09      374.52     25.69 o
   0  13  19       40.88       54.73     18.50 o
 -12  14  19      140.20      117.76     17.70 o
 -11  14  19      214.21      234.21     18.59 o
 -10  14  19       99.45      117.06     15.93 o
  -9  14  19       32.01      -13.25     13.27 o
  -8  14  19       68.12       61.70     14.64 o
  -7  14  19      168.89      151.30     17.15 o
  -6  14  19      364.63      375.51     25.23 o
  -5  14  19      241.62      248.59     22.45 o
  -4  14  19       66.05       49.67     23.66 o
  -3  14  19        8.09       -0.81     29.80 o
  -2  14  19      140.66      160.71     20.88 o
 -10  15  19       10.56       12.31     21.91 o
  -9  15  19       94.61      102.65     16.55 o
  -8  15  19      117.73      161.41     19.35 o
  -7  15  19       11.62       21.03     18.18 o
  -6  15  19      412.27      483.00     32.38 o
  -5  15  19       24.40       43.51     18.38 o
   0   1  20      655.70      638.52     22.67 o
  -1   2  20      208.69      171.43     10.53 o
   0   2  20       47.17       42.37      9.07 o
  -2   3  20      118.58      110.94     10.62 o
  -1   3  20      125.73      130.44      9.13 o
   0   3  20      284.33      289.94     13.16 o
  -3   4  20      376.22      379.79     14.61 o
  -2   4  20      243.06      237.89     11.28 o
  -1   4  20       64.58      100.40      8.70 o
   0   4  20       20.77       19.78      9.92 o
  -4   5  20       90.52       72.35      7.85 o
  -3   5  20      275.89      285.35     18.00 o
  -2   5  20       41.28       28.20      7.88 o
  -1   5  20        6.60       -4.29     10.05 o
   0   5  20       80.86       68.25      8.94 o
  -5   6  20      542.74      559.70     17.20 o
  -4   6  20      143.44      143.94     12.40 o
  -3   6  20      516.81      519.41     16.14 o
  -2   6  20       38.65       44.21      7.21 o
  -1   6  20      108.22       77.41      9.19 o
   0   6  20      251.57      273.08     12.45 o
  -6   7  20      143.66      162.67     11.98 o
  -5   7  20      438.64      516.68     16.18 o
  -4   7  20       80.36       78.14      9.60 o
  -3   7  20       20.92        5.39      7.95 o
  -2   7  20       94.41       89.74      9.48 o
  -1   7  20      151.96      150.29     12.32 o
   0   7  20      306.72      303.33     16.87 o
  -7   8  20      185.81      220.83     15.87 o
  -6   8  20       68.50       87.89     13.10 o
  -5   8  20       60.00       52.69     12.46 o
  -4   8  20      118.00      142.21     10.78 o
  -3   8  20      327.22      335.24     17.63 o
  -2   8  20      107.05      104.39     12.89 o
  -1   8  20       22.57       13.66     12.12 o
   0   8  20      332.21      358.29     18.96 o
  -8   9  20       48.79       37.30     13.06 o
  -7   9  20      121.07      100.13     14.40 o
  -6   9  20       39.00       59.11     11.15 o
  -5   9  20      301.94      288.01     16.24 o
  -4   9  20       65.41       46.66     11.56 o
  -3   9  20      103.63      119.81     15.58 o
  -2   9  20      184.14      156.06     15.36 o
  -1   9  20      150.69      151.59     15.32 o
   0   9  20       29.99       28.32     13.64 o
  -9  10  20       10.03       -2.05     13.63 o
  -8  10  20      170.67      155.38     16.57 o
  -7  10  20       77.80       87.24     12.68 o
  -6  10  20      470.06      558.48     23.00 o
  -5  10  20       35.42       30.95     12.26 o
  -4  10  20       34.45       44.65     14.73 o
  -3  10  20       98.17       92.10     14.88 o
  -2  10  20      171.40      184.59     17.00 o
  -1  10  20      101.78       77.23     19.75 o
   0  10  20      223.22      259.34     19.54 o
 -10  11  20        7.52      -13.78     13.78 o
  -9  11  20      115.83      110.84     14.55 o
  -8  11  20      156.78      210.46     23.12 o
  -7  11  20       50.92       34.69     12.19 o
  -6  11  20      150.53      145.23     15.28 o
  -5  11  20       21.92       23.23     13.05 o
  -4  11  20      146.44      169.14     17.58 o
  -3  11  20       99.23      112.41     16.84 o
  -2  11  20       39.24       37.36     14.77 o
  -1  11  20       37.30       14.93     14.62 o
   0  11  20      365.79      403.78     33.57 o
 -11  12  20       43.36       36.50     17.16 o
 -10  12  20       20.20       25.90     13.44 o
  -9  12  20       47.27       52.15     13.72 o
  -8  12  20      191.80      178.50     15.98 o
  -7  12  20       73.11       98.57     15.19 o
  -6  12  20        7.65       -5.45     12.93 o
  -5  12  20      204.76      161.35     39.99 o
  -4  12  20      239.55      301.29     21.53 o
  -3  12  20       90.44       98.98     17.43 o
  -2  12  20      184.13      176.82     25.82 o
  -1  12  20      140.71      146.25     19.28 o
   0  12  20      226.46      253.10     22.14 o
 -11  13  20      240.28      250.43     18.84 o
 -10  13  20       88.05       94.46     15.42 o
  -9  13  20       84.62      119.14     15.80 o
  -8  13  20      168.66      202.68     18.52 o
  -7  13  20      107.19      137.59     23.45 o
  -6  13  20        4.52      -17.86     17.86 o
  -5  13  20      751.78      819.30     38.85 o
  -4  13  20       52.99       50.81     17.32 o
  -3  13  20      257.93      226.67     32.18 o
  -2  13  20      140.01      139.60     19.58 o
  -9  14  20       57.57       84.76     16.84 o
  -8  14  20       34.28        8.39     20.62 o
  -7  14  20       75.60      115.16     42.27 o
  -6  14  20      500.07      593.33     36.13 o
  -5  14  20      575.14      652.25     33.27 o
   0   1  21       25.81       15.40     11.81 o
  -1   2  21       38.90       39.30      8.76 o
   0   2  21       16.33       13.16      6.47 o
  -2   3  21       97.91       74.32      7.46 o
  -1   3  21      205.76      211.62     10.89 o
   0   3  21      189.34      181.57     11.76 o
  -3   4  21      143.97      131.18     19.61 o
  -2   4  21       16.26       22.30      6.53 o
  -1   4  21       20.36       23.71     13.41 o
   0   4  21       89.59      105.93     24.65 o
  -4   5  21       58.13       59.91      9.37 o
  -3   5  21       67.75       58.91     10.08 o
  -2   5  21      122.04      133.14     12.30 o
  -1   5  21       10.29        9.25      7.33 o
   0   5  21      414.83      393.08     14.87 o
  -5   6  21      187.11      205.79     12.17 o
  -4   6  21       94.44      115.43     10.05 o
  -3   6  21      107.67      147.64     10.34 o
  -2   6  21      138.76      133.37     10.24 o
  -1   6  21       25.64       29.96     15.16 o
   0   6  21       79.46      101.19     19.36 o
  -6   7  21       12.58       -5.09     10.27 o
  -5   7  21       47.53       25.21     11.00 o
  -4   7  21       14.43       24.96     13.63 o
  -3   7  21      288.36      275.51     12.39 o
  -2   7  21      206.78      226.10     14.45 o
  -1   7  21      129.63      112.01     12.93 o
   0   7  21      471.15      557.59     28.58 o
  -7   8  21       89.35       89.71     13.41 o
  -6   8  21      176.86      205.71     15.58 o
  -5   8  21      108.29       99.71     11.51 o
  -4   8  21       20.71       21.63     10.29 o
  -3   8  21      222.76      218.50     16.82 o
  -2   8  21      172.75      141.25     15.36 o
  -1   8  21       44.92       65.21     23.52 o
   0   8  21      115.16      122.49     18.21 o
  -8   9  21      167.92      176.60     16.36 o
  -7   9  21       42.54       50.51     17.94 o
  -6   9  21       68.54       65.58     12.26 o
  -5   9  21       13.83       13.26     11.12 o
  -4   9  21      159.75      159.36     13.84 o
  -3   9  21        6.21        5.36     13.05 o
  -2   9  21      300.92      328.15     20.62 o
  -1   9  21      129.04      117.55     15.39 o
   0   9  21       18.00        5.66     13.70 o
  -9  10  21       50.54       29.46     14.40 o
  -8  10  21       13.68      -13.72     13.72 o
  -7  10  21       51.52       56.46     13.03 o
  -6  10  21      135.98      169.10     14.86 o
  -5  10  21      100.54      125.49     14.30 o
  -4  10  21        8.30        4.91     14.10 o
  -3  10  21      443.11      478.15     26.73 o
  -2  10  21       30.22       51.61     14.71 o
  -1  10  21      407.88      433.93     23.06 o
   0  10  21      151.74      151.60     17.73 o
 -10  11  21      121.33      134.13     17.52 o
  -9  11  21      209.76      220.03     18.91 o
  -8  11  21      173.90      204.66     17.14 o
  -7  11  21       88.28       80.20     14.52 o
  -6  11  21      235.78      239.04     18.45 o
  -5  11  21      140.99      148.72     18.94 o
  -4  11  21       36.56       30.94     15.78 o
  -3  11  21       15.22        7.68     16.99 o
  -2  11  21      151.63      192.62     18.97 o
  -1  11  21      133.65      154.03     18.45 o
   0  11  21       21.54       26.57     15.84 o
 -10  12  21      106.92       71.14     14.92 o
  -9  12  21       61.89       81.37     18.43 o
  -8  12  21      212.16      234.13     35.96 o
  -7  12  21       40.96       47.33     15.00 o
  -6  12  21       75.99      104.77     15.92 o
  -5  12  21       81.31       78.50     18.93 o
  -4  12  21      134.90      131.59     18.33 o
  -3  12  21      213.86      242.09     20.73 o
  -2  12  21       14.82      -15.24     15.24 o
  -8  13  21       29.92       -4.76     25.60 o
  -7  13  21       67.26       91.09     17.12 o
  -6  13  21      280.67      314.87     25.89 o
  -5  13  21       80.05       98.83     27.98 o
   0   1  22      208.19      213.84     18.86 o
  -1   2  22       20.54       18.43      8.86 o
   0   2  22       91.19      106.63     10.01 o
  -2   3  22       34.46       33.65     14.57 o
  -1   3  22      123.78      135.42     16.18 o
   0   3  22      395.90      402.59     21.84 o
  -3   4  22        5.54       -8.33     15.51 o
  -2   4  22       76.39       57.83     10.34 o
  -1   4  22       44.01       44.63     18.10 o
   0   4  22      194.73      160.09     25.45 o
  -4   5  22      215.71      237.23     12.89 o
  -3   5  22      310.08      326.81     17.83 o
  -2   5  22      416.08      432.97     27.78 o
  -1   5  22       10.14        2.33     14.18 o
   0   5  22       99.17      111.49     14.77 o
  -5   6  22       43.52       38.06     10.34 o
  -4   6  22       52.10       66.76     11.77 o
  -3   6  22      118.98      116.61     10.86 o
  -2   6  22       71.95       66.41     12.42 o
  -1   6  22      153.09      170.78     17.52 o
   0   6  22       66.78       30.81     13.58 o
  -6   7  22      196.30      179.74     14.06 o
  -5   7  22      442.52      443.87     22.94 o
  -4   7  22      249.16      282.44     14.43 o
  -3   7  22       37.76       43.38     12.19 o
  -2   7  22       84.90       97.50     13.72 o
  -1   7  22      133.28      110.39     26.75 o
   0   7  22       23.26        7.68     11.99 o
  -7   8  22      139.18      146.07     16.40 o
  -6   8  22      192.82      236.59     18.09 o
  -5   8  22      235.26      220.38     14.29 o
  -4   8  22      163.64      182.51     13.58 o
  -3   8  22      134.77      157.91     15.78 o
  -2   8  22      124.36      103.58     14.52 o
  -1   8  22       76.54       86.23     14.73 o
   0   8  22       25.56        3.57     13.47 o
  -8   9  22      243.40      252.39     20.19 o
  -7   9  22      310.09      335.12     21.88 o
  -6   9  22      288.81      279.85     16.65 o
  -5   9  22      220.82      200.51     21.58 o
  -4   9  22       74.51       75.22     19.65 o
  -3   9  22       19.42       -3.68     13.68 o
  -2   9  22      665.16      682.09     30.73 o
  -1   9  22       40.69       51.50     15.16 o
   0   9  22       45.84       52.57     14.52 o
  -9  10  22      230.73      264.09     21.89 o
  -8  10  22      115.20      129.71     15.44 o
  -7  10  22       11.64        4.46     12.30 o
  -6  10  22       37.36       28.06     12.68 o
  -5  10  22       49.95       59.68     13.61 o
  -4  10  22      236.96      216.63     19.77 o
  -3  10  22       82.77       75.12     16.63 o
  -2  10  22      390.01      387.86     24.20 o
  -1  10  22       57.47       76.47     16.24 o
   0  10  22       32.54       48.77     15.81 o
  -8  11  22        0.34        7.46     13.48 o
  -7  11  22        7.06        3.39     13.16 o
  -6  11  22       29.69       48.57     14.06 o
  -5  11  22       82.53       90.22     28.28 o
  -4  11  22      386.72      441.28     26.31 o
  -3  11  22       14.22       20.31     15.98 o
   0   1  23       14.79       15.54     22.75 o
  -1   2  23       50.35       28.95     19.22 o
   0   2  23      592.97      697.50     48.91 o
  -2   3  23      231.05      274.72     25.08 o
  -1   3  23      141.46      142.97     31.97 o
   0   3  23      116.01      139.78     24.95 o
  -3   4  23       13.96       21.99     21.86 o
  -2   4  23       93.72      104.86     43.16 o
  -1   4  23       17.13       11.33     25.12 o
   0   4  23      126.49      121.36     21.59 o
  -4   5  23      249.36      293.55     19.94 o
  -3   5  23      217.57      228.06     16.42 o
  -2   5  23      169.69      202.39     27.57 o
  -1   5  23       68.47       63.64     13.85 o
   0   5  23       14.99        7.48     11.87 o
  -5   6  23      111.50      116.51     12.02 o
  -4   6  23        7.96       28.51     10.68 o
  -3   6  23      540.88      542.90     53.88 o
  -2   6  23      230.87      217.26     13.76 o
  -1   6  23      189.74      188.16     13.51 o
   0   6  23      111.73      106.88     12.21 o
  -6   7  23       51.12       46.50     13.45 o
  -5   7  23       84.45       94.48     14.06 o
  -4   7  23      126.93      140.58     14.61 o
  -3   7  23      141.48      150.72     23.22 o
  -2   7  23      212.53      211.71     15.98 o
  -1   7  23      128.83      115.11     14.72 o
   0   7  23      214.29      213.94     17.26 o
  -7   8  23       27.38       -1.96     13.68 o
  -6   8  23      100.79      109.97     17.86 o
  -5   8  23      337.58      365.05     21.07 o
  -4   8  23       32.94       10.40     13.45 o
  -3   8  23       30.60       36.68     13.68 o
  -2   8  23      104.42      135.77     15.58 o
  -1   8  23       51.90       38.72     18.75 o
   0   8  23       35.26       54.77     15.16 o
  -8   9  23      100.17      116.43     17.86 o
  -7   9  23       26.89       20.10     15.78 o
  -6   9  23       81.01       85.17     13.03 o
  -5   9  23       22.10       42.83     12.34 o
  -4   9  23      125.49      143.50     16.78 o
  -3   9  23       99.31       74.47     15.58 o
  -2   9  23       52.19       42.18     15.36 o
  -1   9  23       73.03       57.09     16.20 o
  -2   3  24       58.88       39.29     31.55 o
  -1   3  24      193.24      228.62     42.27 o
   0   3  24      314.49      312.57     45.25 o
  -2   4  24       22.00       15.09     22.87 o
  -4   5  24        8.47        7.74     14.29 o
  -2   5  24       53.51       58.94     15.48 o
  -1   5  24      202.05      223.26     19.65 o
   0   5  24      220.62      222.76     14.10 o
  -5   6  24      174.91      172.07     14.48 o
  -4   6  24      388.50      495.38     22.45 o
  -3   6  24      288.72      278.91     16.11 o
  -2   6  24       64.42       52.82     11.53 o
  -1   6  24       49.18       48.09     11.57 o
   0   6  24      214.57      263.90     17.05 o
  -6   7  24       43.43       24.53     13.68 o
  -5   7  24        6.28       16.53     12.37 o
  -4   7  24       31.71       22.47     10.32 o
  -3   7  24      112.00      108.63     24.41 o
  -2   7  24      101.04      107.14     14.52 o
  -1   7  24       50.94       55.56     13.68 o
 
